# Supplementary material for: Integrated Pathway Clusters with Coherent Biological Themes for Target Prioritisation
Source: PLoS One. 2014 Jun 11;9(6):e99030. doi: 10.1371/journal.pone.0099030 (PMC4053319; doi:10.1371/journal.pone.0099030)
Supplement: Table S1 — Integrated pathway clusters A) Human. B) Mouse. C) Rat. (XLSX) [file pone.0099030.s001.xlsx]

## Sheet: Sheet1
Supplementary Table S1A: Integrated pathway clusters (Human)
Cluster	Num of pathways contributing to the cluster name	Name	Number of constituent pathways	Constituent Pathway IDs
no001	5	Adaptive Immune System|Hemostasis|Developmental Biology|Pathways in cancer|Innate Immune System	582	REACT_23832,hsa04150,REACT_23876,rhoa_pathway,REACT_6964,p38_mkk3_6pathway,REACT_19145,REACT_24918,REACT_115574,REACT_13806,REACT_13638,REACT_89,REACT_22237,REACT_21270,REACT_9031,REACT_12058,REACT_118811,integrin7_pathway,REACT_13620,hsa04664,ptp1bpathway,REACT_12578,REACT_13819,REACT_23916,REACT_22351,REACT_7972,REACT_120827,REACT_118764,REACT_13415,avb3_opn_pathway,reelinpathway,REACT_12621,RE…
no002	1	Extracellular matrix organization	7	REACT_118779,REACT_121139,hsa04974,syndecan_1_pathway,REACT_118572,REACT_120729,REACT_118682
no003	1	Glycine, serine and threonine metabolism	8	hsa00260,REACT_993,hsa00472,hsa00670,hsa00630,REACT_416,REACT_115789,REACT_115589
no004	1	Transmembrane transport of small molecules	67	REACT_121189,REACT_20530,REACT_20508,REACT_1206,REACT_19419,REACT_19305,hsa04976,REACT_19275,REACT_23765,REACT_20547,REACT_23887,REACT_19397,REACT_25283,REACT_25387,REACT_19320,REACT_20506,REACT_121388,REACT_19315,hsa04964,REACT_19357,REACT_15518,REACT_20515,REACT_19165,REACT_9441,REACT_23892,REACT_13796,REACT_25149,REACT_15480,REACT_25168,REACT_19314,REACT_11153,REACT_19411,REACT_19328,REACT_239…
no005	1	Wnt signaling pathway	8	hsa04310,hsa04340,il8_pathway,ps1pathway,wnt_canonical_pathway,betacatenin_nuc_pathway,betacatenin_deg_pathway,wnt_signaling_pathway
no006	1	Amino acid and derivative metabolism	49	REACT_15548,REACT_15292,REACT_115589,hsa00330,REACT_416,REACT_24020,REACT_847,REACT_116010,REACT_1786,hsa00472,REACT_1298,hsa00340,REACT_197,REACT_115789,REACT_13565,REACT_15398,REACT_13,hsa00360,REACT_15532,hsa00350,REACT_15551,REACT_15513,REACT_1249,REACT_14805,REACT_813,REACT_238,REACT_23964,hsa00400,REACT_2125,REACT_115654,hsa00300,hsa00270,REACT_15391,hsa00471,REACT_15452,hsa00410,REACT_1002…
no007	4	Transcriptional misregulation in cancer|Direct p53 effectors|Cell cycle|C-MYB transcription factor network	44	REACT_346,smad2_3nuclearpathway,p63pathway,il8_pathway,ap1_pathway,p73pathway,REACT_567,foxm1pathway,REACT_6905,telomerasepathway,REACT_407,REACT_89,e2f_pathway,REACT_795,hsa04110,myc_represspathway,cmyb_pathway,REACT_1194,tap63pathway,REACT_308,hsa05202,p53regulationpathway,REACT_2101,REACT_75892,REACT_6198,REACT_822,foxopathway,REACT_1915,myc_pathway,REACT_584,fra_pathway,REACT_1846,plk3_pathwa…
no008	1	Coregulation of Androgen receptor activity	3	dnapk_pathway,ar_pathway,hsa03450
no009	1	Metabolism of water-soluble vitamins and cofactors	16	REACT_25073,REACT_11117,hsa04122,REACT_11167,REACT_11213,REACT_11218,REACT_11193,REACT_11070,REACT_11088,REACT_25012,hsa00730,REACT_11153,hsa00790,REACT_11172,REACT_11238,REACT_11202
no010	3	Dilated cardiomyopathy|ECM-receptor interaction|Integrin cell surface interactions	24	integrin_a9b1_pathway,integrin_cs_pathway,syndecan_pathway,integrin7_pathway,hsa05410,syndecan_4_pathway,integrin3_pathway,REACT_15443,thrombin_pathway,integrin1_pathway,upa_upar_pathway,hsa05414,REACT_120827,REACT_13552,hsa04512,arf6_traffickingpathway,REACT_15381,REACT_11039,integrin_a4b1_pathway,a4b7_pathway,hsa05412,REACT_15523,integrin4_pathway,integrin5_pathway
no011	4	Cytokine Signaling in Immune system|Cytokine-cytokine receptor interaction|Herpes simplex infection|Tuberculosis	78	hsa04060,syndecan_pathway,REACT_115697,REACT_6248,REACT_25380,REACT_7964,il8_pathway,hsa05340,REACT_24980,hsa04640,REACT_24020,REACT_111174,hsa05330,REACT_24918,il27pathway,REACT_8028,hsa04940,hsa04672,REACT_1183,REACT_89,REACT_634,il23pathway,REACT_115676,hsa04140,REACT_614,il12_2pathway,REACT_23891,hsa04514,hsa05140,REACT_25018,REACT_111133,REACT_524,REACT_962,nfat_tfpathway,REACT_25078,REACT_5…
no012	3	GPCR ligand binding|Neuronal System|Neuroactive ligand-receptor interaction	192	REACT_15530,REACT_18319,REACT_19375,REACT_75918,REACT_11240,hsa04912,REACT_15457,REACT_11184,REACT_20652,hsa04080,REACT_19145,REACT_6147,REACT_1988,REACT_75899,REACT_23765,REACT_21322,REACT_18425,REACT_15426,REACT_18342,REACT_18289,REACT_1525,REACT_21312,REACT_18325,REACT_11043,hsa04540,thrombin_pathway,REACT_18405,hsa05031,lpa4_pathway,REACT_25199,REACT_18377,REACT_75850,REACT_15514,REACT_13723,…
no013	1	Metabolism of proteins	67	REACT_25302,REACT_16952,REACT_23810,REACT_1797,REACT_22433,REACT_12507,REACT_1132,REACT_25085,REACT_115835,REACT_1979,REACT_1815,REACT_1986,REACT_16967,REACT_25396,REACT_22394,REACT_1050,REACT_25091,REACT_1079,REACT_1830,REACT_12469,REACT_115902,thrombin_pathway,REACT_1906,REACT_121036,REACT_17029,REACT_17015,REACT_16907,REACT_931,REACT_1853,REACT_22423,REACT_118595,hsa00601,REACT_22230,REACT_252…
no014	2	Biological oxidations|Metabolism of xenobiotics by cytochrome P450	52	REACT_15548,REACT_6737,REACT_6800,hsa00040,hsa00514,REACT_34,REACT_13721,REACT_416,REACT_6732,REACT_13653,REACT_13567,REACT_6812,hsa00983,REACT_6946,REACT_6960,REACT_9431,REACT_13705,REACT_11037,REACT_15532,REACT_13425,hsa00140,REACT_13543,REACT_6933,hsa00053,REACT_6926,REACT_6784,hsa00500,REACT_13812,REACT_13433,REACT_6959,hsa00232,REACT_1875,REACT_15391,REACT_15511,REACT_13814,REACT_13645,REACT…
no015	3	Glycolysis / Gluconeogenesis|Lysine degradation|Valine, leucine and isoleucine degradation	36	hsa00650,REACT_6800,hsa00290,REACT_13721,REACT_1861,hsa00010,hsa00310,hsa00020,hsa00072,REACT_416,REACT_24020,REACT_59,hsa00071,REACT_1887,REACT_197,REACT_2108,REACT_1464,hsa00640,REACT_1708,REACT_15532,REACT_16904,REACT_1541,REACT_993,REACT_23964,REACT_1697,hsa00300,REACT_15391,hsa00380,REACT_419,REACT_916,REACT_15439,REACT_2025,hsa00620,hsa00524,REACT_735,hsa00280
no016	2	Epithelial cell signaling in Helicobacter pylori infection|Synaptic vesicle cycle	12	hsa05120,REACT_121256,REACT_121237,hsa04721,il8_pathway,REACT_11240,REACT_121118,REACT_121042,hsa05110,REACT_6147,REACT_2080,hsa04966
no017	1	Cell Cycle	173	REACT_702,fanconi_pathway,REACT_111214,REACT_2055,REACT_15296,REACT_1949,REACT_765,REACT_18410,REACT_476,REACT_8,REACT_2229,REACT_7961,REACT_821,REACT_1998,REACT_407,REACT_1574,REACT_6828,REACT_6837,REACT_1095,REACT_1783,REACT_795,REACT_2174,REACT_21300,REACT_1826,REACT_2222,REACT_2253,REACT_1016,REACT_1538,REACT_22172,REACT_7974,REACT_933,REACT_2160,REACT_897,atr_pathway,REACT_1993,REACT_97,REAC…
no018	1	Membrane Trafficking	23	REACT_11123,REACT_11096,REACT_19187,REACT_11049,REACT_11043,REACT_27258,REACT_12507,REACT_9480,REACT_9392,REACT_11203,REACT_9411,REACT_19400,REACT_6147,REACT_11050,REACT_11035,REACT_11208,REACT_11235,REACT_19287,REACT_11034,REACT_11039,REACT_9509,arf_3pathway,REACT_9398
no019	1	Circadian Clock	6	REACT_24941,hsa04710,REACT_118789,circadianpathway,REACT_111118,REACT_118659
no020	1	Lysosome	7	hsa00531,hsa00603,hsa00511,REACT_6147,hsa00604,hsa04142,hsa00600
no021	1	Aminoacyl-tRNA biosynthesis	7	REACT_15306,REACT_21259,hsa00450,REACT_6840,REACT_15482,hsa00970,REACT_15302
no022	1	Metabolism of RNA	104	REACT_6344,REACT_6162,REACT_6248,REACT_6173,REACT_6916,REACT_20518,REACT_11166,REACT_977,REACT_6222,REACT_2229,REACT_6147,REACT_6905,REACT_6296,REACT_6757,REACT_6167,REACT_6880,REACT_6179,REACT_6213,REACT_1892,REACT_1986,REACT_2089,REACT_25325,REACT_9031,REACT_1845,REACT_75768,REACT_11066,REACT_6274,REACT_11200,REACT_20514,REACT_6818,REACT_6237,REACT_9058,REACT_11065,REACT_24915,REACT_6354,REACT_…
no023	2	Endocytosis|Tight junction	17	hsa05130,arf6_pathway,REACT_121011,REACT_25266,il8_pathway,REACT_6147,REACT_6198,REACT_120827,ecadherin_stabilization_pathway,ecadherin_1_pathway,REACT_121286,REACT_121255,ajdiss_2pathway,hsa04530,hsa04520,hsa04144,syndecan_3_pathway
no024	1	Diabetes pathways	16	REACT_15428,il8_pathway,REACT_11240,thrombin_pathway,REACT_22166,REACT_18348,REACT_15380,REACT_18368,REACT_15550,REACT_19189,REACT_18273,hsa03060,REACT_18277,REACT_18423,REACT_18355,REACT_18356
no025	1	Glypican 2 network	1	glypican_2pathway
no026	1	Complement and coagulation cascades	7	hsa04610,thrombin_pathway,integrin2_pathway,REACT_1573,REACT_8001,REACT_8028,REACT_7964
no027	1	Metabolism of lipids and lipoproteins	99	hsa00592,REACT_121324,REACT_115810,REACT_1861,hsa00590,REACT_6823,REACT_118789,REACT_13621,REACT_22258,REACT_121175,REACT_118659,REACT_59,REACT_121168,REACT_13781,REACT_11041,REACT_11038,REACT_11040,REACT_1887,REACT_121238,REACT_120836,REACT_121384,REACT_121000,REACT_121100,REACT_121006,REACT_11053,REACT_2108,REACT_11036,REACT_1464,REACT_11037,REACT_16904,REACT_17017,REACT_17062,REACT_120756,REAC…
no028	1	Apoptosis	41	caspase_pathway,REACT_13541,REACT_1619,REACT_1213,REACT_831,REACT_964,REACT_1059,REACT_13528,REACT_2190,REACT_832,REACT_697,REACT_900,REACT_13472,REACT_995,REACT_549,REACT_89,REACT_666,REACT_1650,REACT_607,REACT_1432,REACT_1503,REACT_13462,REACT_1194,REACT_578,REACT_13648,REACT_2100,REACT_1767,REACT_107,REACT_402,REACT_584,REACT_115706,REACT_963,REACT_707,REACT_121,REACT_1322,REACT_22128,REACT_70…
no029	1	Rho GTPase cycle	6	REACT_11044,cdc42_reg_pathway,REACT_18407,rac1_reg_pathway,REACT_11051,rhoa_reg_pathway
no030	1	FOXA2 and FOXA3 transcription factor networks	4	thrombin_pathway,hnf3pathway,hnf3bpathway,hsa04950
no031	2	Huntington's disease|Alzheimer's disease	24	hsa00190,REACT_6196,hsa05016,REACT_16904,REACT_6341,hsa04260,REACT_6305,REACT_22393,REACT_831,REACT_6759,REACT_6147,REACT_12528,REACT_2071,hsa05010,REACT_1785,REACT_8016,REACT_111083,hsa05012,REACT_89,REACT_607,REACT_21259,REACT_1046,REACT_25367,REACT_6258
no032	1	Adipocytokine signaling pathway	4	hsa04920,REACT_11163,REACT_11082,hsa00061
no033	1	PLK1 signaling events	9	aurora_kinase_pathway,aurora_c_pathway,aurora_b_pathway,REACT_1100,plk1_pathway,REACT_765,REACT_6875,plk_pathway,plk2_4pathway
no034	1	Vitamin digestion and absorption	3	hsa04977,REACT_11153,hsa00780
no035	1	Steroid biosynthesis	1	hsa00100
no036	1	Vitamin B6 metabolism	2	REACT_25012,hsa00750
no037	1	Signaling by NOTCH	19	REACT_118780,REACT_691,REACT_14835,notch_pathway,REACT_118636,REACT_118722,REACT_118699,REACT_118744,REACT_118721,hsa04330,REACT_118862,REACT_118614,REACT_299,REACT_2155,REACT_2001,REACT_118798,REACT_118568,hes_heypathway,REACT_118859
no038	1	Ribosome biogenesis in eukaryotes	1	hsa03008
no039	1	Signaling events mediated by HDAC Class I	3	ranbp2pathway,hdac_classii_pathway,hdac_classi_pathway
no040	1	Glutathione metabolism	5	REACT_16904,hsa00460,hsa00430,REACT_24020,hsa00480
no041	1	Olfactory transduction	5	REACT_15488,rhodopsin_pathway,hsa04744,hsa04740,cone_pathway
no042	1	Transcription	71	REACT_281,REACT_6344,REACT_6162,REACT_2055,REACT_387,REACT_1484,REACT_1309,REACT_347,REACT_121042,REACT_1884,REACT_397,REACT_111183,hdac_classiii_pathway,REACT_717,REACT_6905,REACT_1892,REACT_27271,REACT_121118,REACT_2089,REACT_953,REACT_1845,REACT_6274,REACT_2204,REACT_6237,REACT_1371,REACT_894,REACT_6354,REACT_6261,REACT_6259,REACT_63,REACT_22339,REACT_75925,REACT_6346,REACT_1851,REACT_1768,REA…
no043	1	RNA degradation	3	hsa03018,REACT_20619,REACT_20518
no044	1	Integrin-linked kinase signaling	2	ilk_pathway,aurora_a_pathway
no045	1	Carbohydrate metabolism	41	hsa00532,REACT_121083,REACT_1008,hsa00052,REACT_121206,syndecan_pathway,hsa00534,glypicanpathway,REACT_1859,REACT_532,REACT_9472,REACT_120996,hsa00520,REACT_121120,REACT_121313,REACT_121408,REACT_121301,REACT_939,REACT_1383,hsa00030,REACT_121315,REACT_1520,REACT_723,REACT_22394,REACT_120888,REACT_212,REACT_850,REACT_121288,REACT_120800,REACT_121248,REACT_1736,REACT_1571,REACT_120752,REACT_6804,RE…
no046	1	Signaling by VEGF	5	REACT_12529,REACT_12380,REACT_12583,REACT_12473,vegf_vegfr_pathway
no047	1	Pantothenate and CoA biosynthesis	3	hsa00770,hsa00740,REACT_11070
no048	2	RNA transport|mRNA Processing	38	REACT_1597,REACT_1281,REACT_1735,hsa03015,REACT_6173,REACT_387,REACT_1364,REACT_185,REACT_397,hsa03040,REACT_1753,REACT_717,REACT_125,REACT_338,REACT_1390,REACT_6179,REACT_1815,REACT_405,REACT_78,REACT_1675,REACT_1966,REACT_1835,REACT_424,REACT_18,hsa03013,REACT_1849,REACT_6198,REACT_1231,REACT_6237,REACT_894,REACT_467,REACT_1470,REACT_6354,REACT_1768,REACT_975,REACT_1757,REACT_1096,REACT_167
no049	1	Generic Transcription Pathway	14	erb_genomic_pathway,REACT_121061,REACT_15525,REACT_14835,rxr_vdr_pathway,era_genomic_pathway,REACT_121111,REACT_120734,REACT_6905,REACT_2155,REACT_12627,REACT_118713,hnf3pathway,hnf3apathway
no050	1	HIF-1-alpha transcription factor network	9	REACT_121311,REACT_120815,hif1_tfpathway,REACT_120956,REACT_121226,REACT_120916,REACT_121092,hif2pathway,hif1apathway
no051	1	Protein processing in endoplasmic reticulum	11	hsa04141,REACT_6270,REACT_23810,REACT_12507,REACT_11203,REACT_6277,REACT_6350,REACT_25396,REACT_6198,REACT_25091,hsa04120
no052	2	TGF-beta signaling pathway|Signaling by TGF-beta Receptor Complex	15	REACT_120850,REACT_121061,alk2pathway,REACT_121111,hsa04350,REACT_120726,REACT_120734,REACT_120727,REACT_6905,bmppathway,alk1_2pathway,REACT_6844,alk1pathway,REACT_12034,tgfbrpathway
no053	1	Renin-angiotensin system	1	hsa04614
no054	1	Purine metabolism	20	REACT_11213,REACT_21330,REACT_850,REACT_1776,REACT_2086,hsa00240,REACT_21376,REACT_11088,REACT_1923,REACT_522,hsa00760,REACT_957,REACT_1698,hsa00230,REACT_655,REACT_1023,REACT_7993,hsa03020,REACT_6840,REACT_2244
no055	1	Terpenoid backbone biosynthesis	1	hsa00900
no056	1	Muscle contraction	3	REACT_20558,REACT_17044,REACT_16969
no057	1	Lipoic acid metabolism	1	hsa00785
no058	1	Basal transcription factors	1	hsa03022
no059	1	Reversible Hydration of Carbon Dioxide	4	REACT_121329,REACT_121123,REACT_121380,REACT_120969
no060	2	Peroxisome|PPAR signaling pathway	13	REACT_16904,hsa04146,hsa00472,REACT_17062,REACT_17017,REACT_16957,REACT_13438,REACT_23892,hsa03320,REACT_17003,REACT_1407,hsa01040,hsa00062
no061	1	Signaling by Hippo	1	REACT_118607
no062	1	Ubiquinone and other terpenoid-quinone biosynthesis	1	hsa00130
no063	1	Validated transcriptional targets of deltaNp63 isoforms	2	deltanp63pathway,p63pathway
no064	1	SNARE interactions in vesicular transport	4	REACT_11240,REACT_11076,botulinumtoxinpathway,hsa04130
no065	1	ErbB receptor signaling network	1	erbb_network_pathway
no066	1	Regulatory RNA pathways	4	REACT_12417,REACT_12472,REACT_118699,REACT_118560
no067	1	Sulfur metabolism	2	REACT_6840,hsa00920

## Sheet: Sheet2
Supplementary Table S1B: Integrated pathway clusters (Mouse)
Cluster	Number of pathways contributing to the cluster name	Name	Number of constituent pathways	Constituent Pathway IDs
no001	3	Cytokine-cytokine receptor interaction|Endocytosis|Herpes simplex infection	25	mmu04144,mmu04060,mmu05310,REACT_140090,REACT_146025,mmu04640,REACT_99347,mmu05168,mmu04612,mmu04145,mmu04672,mmu04514,REACT_144127,REACT_78741,mmu05416,mmu04940,mmu05332,REACT_17001,mmu05330,mmu05320,REACT_146646,REACT_33395,mmu05340,REACT_140383,REACT_99865
no002	1	Complement and coagulation cascades	6	REACT_100647,mmu05150,REACT_78242,REACT_105484,REACT_33084,mmu04610
no003	2	Huntington's disease|Alzheimer's disease	26	REACT_33055,mmu00190,REACT_109969,REACT_107481,mmu05010,mmu05012,REACT_31681,REACT_107860,REACT_95151,REACT_103123,REACT_96412,REACT_80935,mmu04260,REACT_77537,REACT_85356,REACT_78741,REACT_80441,REACT_95630,REACT_85020,REACT_130339,REACT_83923,REACT_85095,REACT_114046,REACT_81477,mmu05016,REACT_48070
no004	4	GPCR ligand binding|Neuroactive ligand-receptor interaction|Neuronal System|Alcoholism	195	REACT_83946,REACT_108590,REACT_105810,REACT_102291,REACT_100985,REACT_129860,mmu05031,REACT_32999,mmu04114,REACT_86448,REACT_146025,REACT_126009,REACT_31951,REACT_88524,REACT_137127,REACT_147104,REACT_88606,mmu04724,REACT_105587,REACT_108208,mmu04726,REACT_31173,REACT_133230,REACT_147052,REACT_84765,REACT_30964,REACT_84734,REACT_111033,REACT_106838,mmu04723,REACT_87898,mmu04961,REACT_145749,mmu04…
no005	6	Hemostasis|Disease|Adaptive Immune System|Pathways in cancer|HTLV-I infection|MAPK signaling pathway	430	REACT_83987,REACT_33055,REACT_143410,REACT_118480,REACT_76978,REACT_108559,mmu04530,REACT_112135,REACT_32999,REACT_108240,REACT_110565,REACT_96536,mmu05219,REACT_77193,REACT_86852,REACT_107055,REACT_92745,REACT_131659,REACT_96809,REACT_47012,REACT_84998,REACT_103803,REACT_96017,REACT_102842,REACT_96182,REACT_145669,REACT_83589,REACT_109039,REACT_78255,mmu05211,REACT_82411,REACT_86669,REACT_128647…
no006	4	Glycolysis / Gluconeogenesis|Arginine and proline metabolism|Glycerolipid metabolism|Valine, leucine and isoleucine degradation	41	REACT_137673,mmu00380,REACT_107860,REACT_83281,mmu00410,mmu00472,REACT_146025,REACT_100325,REACT_31951,REACT_32990,REACT_90199,mmu00524,mmu00280,mmu00561,REACT_30853,REACT_28194,REACT_77791,REACT_83923,mmu00340,mmu00300,mmu00310,REACT_77439,REACT_104301,mmu00471,REACT_89256,mmu00640,mmu00020,REACT_109409,mmu00010,REACT_91227,mmu00620,mmu00650,REACT_91631,REACT_78615,mmu00072,REACT_107003,REACT_95…
no007	1	Purine metabolism	20	REACT_51432,REACT_99379,REACT_33967,REACT_30595,REACT_93724,REACT_104357,REACT_107605,REACT_33664,mmu00760,mmu03020,REACT_88080,REACT_29179,mmu00230,REACT_79795,REACT_92400,REACT_87746,REACT_82335,REACT_84877,mmu00240,REACT_33818
no008	2	Dilated cardiomyopathy|ECM-receptor interaction	13	REACT_108582,mmu05412,REACT_109969,REACT_81255,REACT_31063,REACT_102483,mmu04512,REACT_34786,mmu05414,mmu05410,REACT_88644,REACT_100071,REACT_106050
no009	1	Transmembrane transport of small molecules	67	REACT_130357,REACT_31940,REACT_97951,REACT_95032,REACT_115490,mmu04964,REACT_110770,REACT_110162,REACT_49136,REACT_105142,REACT_35110,REACT_110036,REACT_30964,REACT_146500,REACT_91252,REACT_92076,REACT_92524,REACT_106548,REACT_95698,mmu00471,REACT_96308,REACT_77183,REACT_77537,mmu04978,REACT_83977,REACT_118348,REACT_81104,REACT_77913,REACT_129140,REACT_99582,REACT_94109,REACT_135170,REACT_94216,m…
no010	1	Aminoacyl-tRNA biosynthesis	5	mmu00970,REACT_91939,REACT_59282,REACT_95630,REACT_78082
no011	1	Metabolism of lipids and lipoproteins	96	REACT_93344,REACT_109015,REACT_84440,REACT_90757,REACT_147121,REACT_107860,REACT_144769,REACT_130331,REACT_83836,mmu00120,REACT_125914,REACT_101440,REACT_145037,REACT_144613,REACT_88923,REACT_78303,REACT_118187,REACT_142186,REACT_97724,REACT_102812,REACT_142772,mmu01040,REACT_126519,REACT_134777,REACT_131040,REACT_108581,REACT_140099,REACT_133595,REACT_77439,REACT_120696,REACT_96610,REACT_97542,R…
no012	1	DNA Repair	71	REACT_93895,REACT_51432,REACT_99802,REACT_87178,REACT_33706,REACT_107314,REACT_31348,REACT_104941,REACT_34771,REACT_78015,REACT_85483,REACT_92224,REACT_86438,REACT_100519,REACT_31053,REACT_110494,mmu03030,REACT_86900,REACT_91728,REACT_85773,mmu03460,REACT_99300,mmu03420,REACT_33663,mmu03410,REACT_89693,REACT_109111,REACT_78717,REACT_107482,REACT_105436,mmu03430,REACT_109533,REACT_108592,REACT_958…
no013	2	Arachidonic acid metabolism|Glycerophospholipid metabolism	15	REACT_93344,REACT_97542,mmu00591,REACT_135782,mmu00564,mmu00565,REACT_30557,REACT_84738,mmu00592,mmu04975,REACT_142347,REACT_83281,REACT_142957,REACT_145037,mmu00590
no014	1	RNA transport	5	REACT_101328,mmu03015,mmu03013,REACT_88877,REACT_95576
no015	1	Carbohydrate metabolism	38	REACT_109969,REACT_101354,REACT_127667,REACT_100985,REACT_80637,REACT_144179,REACT_141156,mmu00030,REACT_130327,REACT_129199,mmu00524,mmu00051,REACT_144278,mmu00052,REACT_31046,REACT_102174,mmu00520,REACT_147268,REACT_131431,REACT_107605,REACT_77183,REACT_95523,REACT_32616,REACT_145024,REACT_96470,REACT_92986,REACT_133509,REACT_142631,REACT_126549,REACT_147134,REACT_141080,REACT_110811,REACT_1434…
no016	1	Developmental Biology	55	REACT_103639,REACT_27166,REACT_104180,REACT_31773,REACT_95527,REACT_88606,REACT_30095,REACT_92778,REACT_89883,REACT_105455,REACT_95727,REACT_86877,REACT_30112,REACT_93929,REACT_107601,REACT_13798,REACT_126116,REACT_13498,REACT_114433,REACT_103563,REACT_110580,REACT_86199,REACT_79171,REACT_30240,REACT_106577,REACT_103692,REACT_104168,mmu04950,REACT_87232,REACT_88653,REACT_106666,REACT_136165,REACT…
no017	1	Cell Cycle	176	REACT_51432,REACT_33055,REACT_115201,REACT_96997,REACT_89931,REACT_93295,REACT_86438,REACT_98262,REACT_107186,REACT_32643,REACT_30215,REACT_31053,REACT_33157,REACT_78741,REACT_132657,REACT_47012,REACT_88598,REACT_78677,REACT_93521,REACT_85678,REACT_31389,REACT_29618,REACT_30587,REACT_110702,REACT_89693,REACT_55430,REACT_102823,REACT_90469,REACT_91136,REACT_90332,REACT_83413,REACT_102046,mmu03050,…
no018	1	Lipoic acid metabolism	1	mmu00785
no019	1	Reversible Hydration of Carbon Dioxide	4	REACT_133574,REACT_143608,REACT_147299,REACT_126593
no020	1	Selenocompound metabolism	3	mmu00920,mmu00450,REACT_104357
no021	1	Rheumatoid arthritis	5	mmu05323,REACT_77537,REACT_80441,mmu04721,mmu04966
no022	1	Signaling by Hippo	1	REACT_130295
no023	1	Metabolism of water-soluble vitamins and cofactors	16	REACT_34161,REACT_93724,REACT_91605,mmu04122,REACT_99220,REACT_109860,mmu00790,REACT_81649,REACT_29179,REACT_94762,REACT_129535,REACT_139226,REACT_108993,REACT_35110,REACT_79988,mmu00730
no024	2	Biological oxidations|Metabolism of xenobiotics by cytochrome P450	52	REACT_84738,REACT_104357,mmu00232,mmu00982,REACT_31202,REACT_83281,mmu00040,REACT_100325,REACT_96971,REACT_31951,REACT_88847,REACT_28339,REACT_105791,REACT_82380,REACT_100267,REACT_110743,REACT_99857,mmu00524,REACT_32952,REACT_34638,REACT_63465,REACT_87608,REACT_28985,REACT_80890,REACT_81813,REACT_86424,REACT_78336,mmu00053,REACT_30557,REACT_104301,REACT_87093,REACT_100124,mmu00514,REACT_81143,RE…
no025	1	Vitamin B6 metabolism	2	mmu00750,REACT_139226
no026	1	Renin-angiotensin system	1	mmu04614
no027	1	Lysosome	6	mmu00603,mmu04142,mmu00531,mmu00604,mmu00511,mmu00600
no028	1	Steroid biosynthesis	1	mmu00100
no029	1	Amino acid and derivative metabolism	44	REACT_140548,REACT_143243,REACT_137673,REACT_31202,mmu00472,REACT_88386,REACT_146025,REACT_132118,REACT_136323,REACT_95480,REACT_90199,REACT_32990,mmu00350,mmu00360,REACT_82560,REACT_78633,REACT_102605,REACT_30853,REACT_28194,REACT_126766,REACT_77791,REACT_82304,REACT_93500,mmu00300,REACT_107747,REACT_118370,REACT_102598,mmu00130,mmu00471,REACT_77379,REACT_91994,REACT_102021,REACT_100292,mmu00250…
no030	1	Signaling by Rho GTPases	5	REACT_13714,REACT_101159,REACT_36269,REACT_77454,REACT_104554
no031	1	Signaling by VEGF	4	REACT_96878,REACT_81866,REACT_90528,REACT_108554
no032	1	Terpenoid backbone biosynthesis	1	mmu00900
no033	1	Glycosaminoglycan biosynthesis - heparan sulfate	2	mmu00532,mmu00534
no034	1	Protein processing in endoplasmic reticulum	7	REACT_146664,REACT_103054,REACT_145841,mmu04141,REACT_79870,mmu03060,REACT_128852
no035	1	Metabolism of proteins	65	REACT_110699,REACT_79870,REACT_95535,REACT_95118,REACT_128641,REACT_93132,REACT_142186,REACT_144278,REACT_61073,REACT_87900,mmu00563,REACT_137988,REACT_33395,REACT_107770,mmu00601,REACT_136004,REACT_85671,REACT_109446,REACT_83262,REACT_128852,mmu00512,REACT_106260,REACT_97994,REACT_106427,mmu00510,REACT_146664,REACT_86096,REACT_102082,REACT_17001,REACT_141139,REACT_100362,REACT_102225,REACT_10804…
no036	1	Wnt signaling pathway	2	mmu04340,mmu04310
no037	1	ABC transporters	5	REACT_113221,REACT_127728,REACT_128784,REACT_130763,mmu02010
no038	1	Membrane Trafficking	21	REACT_103054,REACT_79870,REACT_99487,REACT_31063,REACT_88307,REACT_91338,REACT_78992,REACT_85289,REACT_93365,REACT_34445,REACT_94763,REACT_106370,REACT_29879,REACT_101773,REACT_98857,REACT_84765,REACT_102043,REACT_80406,REACT_141747,REACT_32498,REACT_81449
no039	1	Vitamin digestion and absorption	3	REACT_35110,mmu00780,mmu04977
no040	1	Glutathione metabolism	5	REACT_146025,mmu00430,mmu00460,REACT_107860,mmu00480
no041	1	Adipocytokine signaling pathway	4	mmu04920,REACT_98381,mmu00061,REACT_84972
no042	1	Ribosome biogenesis in eukaryotes	5	mmu03008,REACT_41977,REACT_120427,REACT_120489,REACT_77072
no043	1	Systemic lupus erythematosus	8	REACT_100647,REACT_134427,REACT_88530,mmu05322,REACT_128838,REACT_75800,REACT_27235,REACT_140039
no044	1	Glycine, serine and threonine metabolism	8	REACT_143243,REACT_95845,mmu00670,REACT_126766,mmu00260,REACT_91227,mmu00630,mmu00472
no045	1	TGF-beta signaling pathway	2	mmu04350,REACT_105000
no046	1	Signaling by NOTCH	16	REACT_131536,REACT_113550,REACT_109336,REACT_120537,REACT_120416,REACT_139792,REACT_77691,REACT_120508,mmu04330,REACT_120706,REACT_120699,REACT_120367,REACT_120433,REACT_120562,REACT_98648,REACT_105543
no047	1	Non-homologous end-joining	2	REACT_114316,mmu03450
no048	2	Transcription|mRNA Processing	61	REACT_94770,REACT_97722,REACT_104193,REACT_77952,REACT_110182,REACT_109291,REACT_91155,REACT_70483,REACT_33376,REACT_97823,REACT_98753,REACT_86751,REACT_87917,REACT_78096,REACT_89916,REACT_82766,REACT_89927,REACT_101328,REACT_86489,REACT_82924,REACT_110114,REACT_104937,REACT_100405,REACT_31396,REACT_90167,REACT_86090,REACT_99292,REACT_96426,mmu03022,REACT_82737,REACT_103457,REACT_84941,REACT_8890…
no049	1	Transcriptional misregulation in cancer	17	REACT_90515,REACT_107481,REACT_90472,mmu05202,REACT_75504,REACT_95890,REACT_32643,REACT_33575,REACT_78741,REACT_113527,REACT_92169,mmu04110,REACT_93521,REACT_86393,REACT_81501,mmu04115,REACT_88381
no050	1	Olfactory Signaling Pathway	1	REACT_88332
no051	1	Ubiquitin mediated proteolysis	1	mmu04120
no052	1	Pantothenate and CoA biosynthesis	3	mmu00740,REACT_108993,mmu00770
no053	1	SNARE interactions in vesicular transport	1	mmu04130
no054	1	RNA degradation	2	mmu03018,REACT_91136
no055	1	Generic Transcription Pathway	26	REACT_120696,REACT_135413,REACT_28222,REACT_146093,REACT_109336,REACT_132571,REACT_99688,REACT_125915,REACT_147592,REACT_133775,REACT_137830,REACT_85098,REACT_136330,REACT_141912,REACT_133556,REACT_118837,REACT_24972,REACT_120674,REACT_129906,REACT_138583,REACT_105543,REACT_127641,mmu04710,REACT_138208,REACT_115781,REACT_109335
no056	1	Extracellular matrix organization	5	REACT_138096,REACT_131580,REACT_130897,REACT_143151,REACT_131142
no057	1	Ribosome	1	mmu03010

## Sheet: Sheet3
Supplementary Table S1C: Integrated pathway clusters (Rat)
Cluster	Number of pathways contributing to the cluster name	Name	Number of constituent pathways	Constituent Pathway IDs
no001	6	Immune System|Pathways in cancer|Hemostasis|HTLV-I infection|MAPK signaling pathway|Disease	456	REACT_89888,REACT_29052,rno05146,REACT_97342,REACT_120392,REACT_92708,REACT_87560,REACT_140158,REACT_95475,REACT_97172,REACT_87108,rno04666,REACT_115060,REACT_91102,REACT_100841,REACT_87831,REACT_99198,REACT_143316,rno04810,REACT_130766,rno04622,REACT_128651,REACT_138742,rno05142,REACT_79269,REACT_96857,REACT_81705,REACT_109454,REACT_113936,REACT_120530,REACT_92374,REACT_77080,REACT_143837,REACT_…
no002	4	Calcium signaling pathway|Neuronal System|Alcoholism|Chemokine signaling pathway	170	REACT_29052,REACT_133389,REACT_83557,REACT_144065,REACT_87108,REACT_28607,REACT_82266,REACT_102965,REACT_138542,REACT_80017,REACT_103182,REACT_100841,REACT_139618,REACT_77374,rno04914,REACT_138742,REACT_91772,REACT_79269,REACT_34282,REACT_135326,rno04961,REACT_80785,REACT_133290,REACT_143276,REACT_144397,REACT_106075,rno04720,REACT_94940,REACT_96870,REACT_133220,REACT_83283,REACT_140316,rno04912,…
no003	4	Endocytosis|Herpes simplex infection|Phagosome|Transcriptional misregulation in cancer	31	REACT_136467,REACT_78209,rno05330,rno05310,rno05323,REACT_30334,rno04514,rno05150,REACT_110112,rno04612,rno04145,rno05168,rno05202,rno04640,rno05320,rno05332,REACT_128651,REACT_146891,REACT_127665,REACT_103338,REACT_28975,rno05322,REACT_101722,rno05340,rno04672,rno04940,REACT_133290,REACT_87234,rno04144,rno05416,REACT_109765
no004	3	Glycolysis / Gluconeogenesis|Lysine degradation|Valine, leucine and isoleucine degradation	39	REACT_103056,rno00071,REACT_101034,rno00300,REACT_84469,rno00640,REACT_32528,REACT_127018,REACT_97313,REACT_41363,rno00072,rno00380,REACT_33366,rno00340,rno00524,rno00650,REACT_80091,REACT_31327,REACT_32462,REACT_90520,REACT_108017,REACT_110188,REACT_133290,REACT_105382,rno00561,REACT_106887,rno00290,REACT_85774,rno00620,REACT_128882,REACT_95153,REACT_106368,REACT_109785,rno00010,rno00280,rno0041…
no005	4	Metabolism of xenobiotics by cytochrome P450|Drug metabolism - cytochrome P450|Retinol metabolism|Drug metabolism - other enzymes	29	REACT_84914,REACT_90122,REACT_106621,REACT_32365,REACT_101486,rno00140,REACT_99259,rno00860,REACT_78621,REACT_83600,REACT_105251,REACT_80091,rno00524,rno00983,REACT_109785,REACT_31327,rno00980,REACT_109879,rno00232,rno00830,REACT_31973,rno00982,rno00500,REACT_31003,REACT_79073,rno00040,REACT_84101,rno00053,rno00514
no006	1	Cell Cycle	170	REACT_79210,REACT_28946,REACT_91719,REACT_83557,REACT_113683,REACT_109720,REACT_95294,REACT_89915,REACT_39723,REACT_30327,REACT_107813,REACT_28607,REACT_89202,REACT_87415,REACT_79351,REACT_109437,REACT_87745,REACT_78404,REACT_86471,REACT_93702,REACT_95048,REACT_31267,REACT_88369,REACT_95487,REACT_32149,REACT_33354,REACT_101000,REACT_85227,REACT_32834,REACT_107739,REACT_79557,REACT_90037,REACT_416…
no007	1	Amino acid and derivative metabolism	46	rno00400,rno00360,REACT_101402,rno00300,REACT_30236,rno00130,REACT_105728,REACT_107742,REACT_79098,REACT_97313,REACT_99259,rno00250,REACT_84718,REACT_82621,REACT_79163,REACT_33366,REACT_80091,REACT_108752,rno00350,rno00472,REACT_133290,REACT_105382,REACT_110998,rno00330,REACT_31797,REACT_118084,REACT_110019,REACT_141313,REACT_126335,REACT_32429,REACT_89483,REACT_142108,REACT_85774,REACT_95258,REA…
no008	2	Huntington's disease|Alzheimer's disease	25	REACT_130112,rno00020,rno05016,REACT_94505,REACT_97941,REACT_100086,REACT_112126,REACT_83283,REACT_87108,rno00190,REACT_100608,rno05010,REACT_110844,rno04260,REACT_88395,REACT_82901,REACT_100841,REACT_32433,REACT_89851,REACT_88310,REACT_105304,rno05012,REACT_88331,REACT_107567,REACT_28115
no009	1	Lysosome	6	rno04142,rno00604,rno00511,rno00531,rno00603,rno00600
no010	2	Glycerophospholipid metabolism|Arachidonic acid metabolism	15	REACT_131609,REACT_49006,rno04975,rno00564,REACT_142455,rno00591,REACT_131592,REACT_85792,rno00590,REACT_145308,REACT_109879,REACT_34427,rno00592,rno00565,REACT_110543
no011	1	Transmembrane transport of small molecules	73	REACT_33700,REACT_135121,REACT_34499,REACT_105237,REACT_112862,REACT_99065,REACT_144065,REACT_138628,REACT_103529,REACT_93475,REACT_100497,REACT_102859,REACT_84964,REACT_136540,REACT_105785,REACT_106620,REACT_113558,REACT_127003,REACT_94535,REACT_106075,REACT_33681,REACT_98001,REACT_94357,REACT_89105,REACT_141007,REACT_95328,REACT_83283,REACT_108378,REACT_88170,REACT_86971,REACT_94749,REACT_10455…
no012	1	Metabolism of lipids and lipoproteins	94	REACT_147334,REACT_101034,REACT_77595,REACT_144649,REACT_142455,REACT_94810,REACT_137654,REACT_107742,REACT_146166,rno04146,REACT_105988,REACT_131609,REACT_127227,REACT_91224,REACT_136540,REACT_126487,REACT_127716,REACT_78965,REACT_109985,REACT_94872,REACT_132465,REACT_110543,REACT_32462,REACT_135629,REACT_120467,REACT_83937,REACT_84914,REACT_79623,REACT_106621,REACT_126724,REACT_132135,REACT_139…
no013	1	Ubiquitin mediated proteolysis	17	REACT_132868,REACT_134997,REACT_126250,REACT_129346,REACT_134048,REACT_80158,rno04350,REACT_142415,REACT_87108,REACT_143419,REACT_138489,REACT_134020,REACT_106912,REACT_125918,rno04120,REACT_126785,REACT_139641
no014	1	Metabolism of proteins	56	REACT_91286,REACT_33559,REACT_127759,REACT_147531,REACT_105037,REACT_88536,REACT_80219,REACT_125990,rno00512,REACT_90235,REACT_130728,REACT_80831,rno00510,REACT_82530,REACT_31194,REACT_88089,REACT_139287,REACT_92085,REACT_95605,REACT_135468,REACT_78562,REACT_128083,REACT_79705,REACT_94336,REACT_105400,REACT_140606,REACT_133662,REACT_91259,REACT_33902,REACT_127867,REACT_135338,REACT_113381,REACT_9…
no015	1	GPCR downstream signaling	76	REACT_29052,REACT_102344,REACT_106022,REACT_33483,REACT_87108,REACT_80017,REACT_79159,REACT_102007,REACT_79692,REACT_87897,REACT_30424,REACT_109970,REACT_103955,REACT_84418,REACT_127003,REACT_100214,REACT_80742,REACT_101815,REACT_90849,REACT_82082,REACT_78595,REACT_133956,REACT_96528,REACT_101058,REACT_139437,REACT_95876,REACT_146382,REACT_132662,REACT_87392,REACT_95625,REACT_77572,REACT_87855,RE…
no016	1	Carbohydrate metabolism	39	REACT_32365,REACT_101486,rno00051,REACT_30956,REACT_30000,REACT_98375,REACT_89085,rno00052,REACT_138240,REACT_138406,REACT_144805,rno00524,REACT_31327,REACT_80237,REACT_33953,REACT_89122,REACT_146376,REACT_97161,rno00030,REACT_133269,REACT_144994,REACT_143178,REACT_128059,REACT_125909,REACT_133472,REACT_99675,REACT_108378,REACT_142098,REACT_127858,REACT_133083,REACT_97466,REACT_146598,REACT_10266…
no017	1	Dilated cardiomyopathy	12	REACT_100841,REACT_83487,REACT_12587,REACT_102332,REACT_107944,rno05412,rno05410,REACT_88232,REACT_103074,REACT_29469,rno05414,REACT_105267
no018	1	Gene Expression	141	REACT_29052,REACT_33559,REACT_82958,REACT_105037,REACT_110655,REACT_105472,REACT_79812,REACT_120534,REACT_82562,REACT_134020,REACT_81267,REACT_143383,REACT_96066,REACT_79859,REACT_101923,REACT_79705,REACT_31860,REACT_98313,REACT_96784,REACT_96857,REACT_105400,REACT_109049,REACT_94994,REACT_91640,REACT_31743,REACT_144911,REACT_39475,REACT_113381,REACT_108700,REACT_107617,REACT_113998,REACT_80771,R…
no019	1	Purine metabolism	21	REACT_83454,REACT_97787,REACT_82313,REACT_95252,REACT_30661,REACT_30059,REACT_87399,REACT_91689,rno00240,REACT_88502,REACT_104131,REACT_105267,REACT_91836,REACT_86115,REACT_107894,rno00230,rno00760,REACT_100577,REACT_81356,REACT_82332,rno03020
no020	1	Metabolism of water-soluble vitamins and cofactors	15	REACT_126191,REACT_107753,REACT_34499,REACT_87697,REACT_30661,REACT_62805,REACT_88502,REACT_108558,rno04122,REACT_29785,REACT_92473,REACT_96658,REACT_137527,REACT_85324,rno00730
no021	1	Cell cycle	17	REACT_83557,rno04115,REACT_139278,REACT_28607,REACT_108737,REACT_99073,REACT_98535,REACT_100976,REACT_93702,REACT_105612,REACT_110545,REACT_103338,REACT_28975,REACT_99190,REACT_87234,rno04110,REACT_90037
no022	1	ECM-receptor interaction	10	REACT_96644,REACT_101562,REACT_137239,REACT_133174,REACT_95604,rno04512,REACT_147411,REACT_110492,REACT_126879,REACT_127356
no023	1	Glutathione metabolism	5	rno00480,REACT_105304,rno00460,REACT_133290,rno00430
no024	1	RNA transport	8	rno03008,REACT_82695,REACT_94338,REACT_136538,rno03013,REACT_102587,REACT_144911,rno03015
no025	1	Adipocytokine signaling pathway	4	REACT_29052,rno04920,REACT_90327,REACT_94810
no026	1	Aminoacyl-tRNA biosynthesis	3	rno00450,rno00970,REACT_81356
no027	1	Synaptic vesicle cycle	4	REACT_83283,REACT_100608,rno04721,rno04966
no028	1	Glycosaminoglycan biosynthesis - heparan sulfate	2	rno00532,rno00534
no029	1	Wnt signaling pathway	3	rno04340,REACT_91940,rno04310
no030	1	Protein processing in endoplasmic reticulum	6	REACT_95605,REACT_147531,rno03060,REACT_108191,REACT_130728,rno04141
no031	1	Uptake of Oxygen and Release of Carbon Dioxide by Erythrocytes	4	REACT_144048,REACT_139702,REACT_132768,REACT_136219
no032	1	Spliceosome	3	rno03018,REACT_82562,rno03040
no033	1	Notch signaling pathway	15	REACT_120554,REACT_81267,REACT_91210,rno04330,REACT_120510,REACT_120683,REACT_136507,REACT_120531,REACT_88808,REACT_120421,REACT_120370,REACT_120584,REACT_96861,REACT_89759,REACT_120391
no034	1	Glycine, serine and threonine metabolism	6	rno00630,rno00472,rno00260,REACT_142108,REACT_79073,REACT_126335
no035	1	Phosphatidylinositol signaling system	4	rno04070,rno00562,REACT_86908,REACT_145308
no036	1	Vitamin digestion and absorption	3	rno04977,REACT_34499,rno00780
no037	1	Biological oxidations	35	REACT_101486,REACT_107742,REACT_78282,REACT_99259,REACT_100463,REACT_80091,REACT_110188,REACT_31973,REACT_99818,REACT_82251,REACT_82657,REACT_97588,REACT_90122,rno00920,REACT_34427,REACT_110079,REACT_98222,REACT_76997,REACT_108875,REACT_95621,REACT_109785,REACT_93150,REACT_85792,REACT_109879,REACT_99088,REACT_81356,REACT_102497,REACT_80415,REACT_79073,REACT_110742,REACT_83789,REACT_31003,REACT_10…
no038	1	Circadian Clock	5	REACT_144430,rno04710,REACT_101757,REACT_120467,REACT_120693
no039	1	Maturity onset diabetes of the young	3	REACT_102663,rno04950,REACT_31327
no040	1	Fatty acid biosynthesis	1	rno00061
no041	1	Basal transcription factors	1	rno03022
no042	1	Pantothenate and CoA biosynthesis	2	REACT_96658,rno00770
no043	1	Membrane Trafficking	22	REACT_83487,REACT_98997,REACT_107944,REACT_108191,REACT_103074,REACT_97881,REACT_92823,REACT_93820,REACT_31413,REACT_87604,REACT_95605,REACT_95173,REACT_12587,REACT_103684,REACT_86027,REACT_96137,REACT_103352,REACT_107158,REACT_87462,REACT_143976,REACT_104068,REACT_78217
no044	1	Signaling by VEGF	4	REACT_109424,REACT_100430,REACT_85693,REACT_28600
no045	1	One carbon pool by folate	1	rno00670
no046	1	Ribosome	1	rno03010
no047	1	Steroid biosynthesis	1	rno00100
no048	1	Rho GTPase cycle	2	REACT_30245,REACT_92646
no049	1	Glycosylphosphatidylinositol(GPI)-anchor biosynthesis	2	rno00563,REACT_107180
no050	1	Vitamin B6 metabolism	2	rno00750,REACT_137527
no051	1	Terpenoid backbone biosynthesis	1	rno00900
no052	1	Lipoic acid metabolism	1	rno00785
no053	1	SNARE interactions in vesicular transport	1	rno04130
no054	1	Riboflavin metabolism	1	rno00740
no055	1	Renin-angiotensin system	1	rno04614
no056	1	Non-homologous end-joining	1	rno03450
no057	1	Complement and coagulation cascades	5	REACT_30334,REACT_86552,REACT_78209,rno04610,REACT_106328
no058	1	Folate biosynthesis	1	rno00790
