# Supplementary material for: Integrated Pathway Clusters with Coherent Biological Themes for Target Prioritisation
Source: PLoS One. 2014 Jun 11;9(6):e99030. doi: 10.1371/journal.pone.0099030 (PMC4053319; doi:10.1371/journal.pone.0099030)
Supplement: Table S2 — Pathway pairs which share OIi,j ≥0.8. (XLSX) [file pone.0099030.s002.xlsx]

## Sheet: all.gt08.name
Supplementary Table S2: Pathway pairs which share Oi.j≥0.8
Pathway 1 ID	Pathway name	Pathway 2 ID	Pathway 2 name	Oi.j
KEGG pathways compared with KEGG pathways
hsa00040	Pentose and glucuronate interconversions	hsa00053	Ascorbate and aldarate metabolism	0.8519
hsa00190	Oxidative phosphorylation	hsa04966	Collecting duct acid secretion	0.8519
hsa00232	Caffeine metabolism	hsa00983	Drug metabolism - other enzymes	0.8571
hsa00350	Tyrosine metabolism	hsa00360	Phenylalanine metabolism	0.8333
hsa00562	Inositol phosphate metabolism	hsa04070	Phosphatidylinositol signaling system	0.8833
hsa00564	Glycerophospholipid metabolism	hsa00592	alpha-Linolenic acid metabolism	0.8095
hsa00565	Ether lipid metabolism	hsa00592	alpha-Linolenic acid metabolism	0.8095
hsa00590	Arachidonic acid metabolism	hsa00591	Linoleic acid metabolism	0.8276
hsa00590	Arachidonic acid metabolism	hsa00592	alpha-Linolenic acid metabolism	0.8095
hsa00591	Linoleic acid metabolism	hsa00592	alpha-Linolenic acid metabolism	0.8095
hsa00980	Metabolism of xenobiotics by cytochrome P450	hsa00982	Drug metabolism - cytochrome P450	0.8889
hsa04080	Neuroactive ligand-receptor interaction	hsa05033	Nicotine addiction	0.85
hsa04940	Type I diabetes mellitus	hsa05330	Allograft rejection	0.8205
hsa05200	Pathways in cancer	hsa05211	Renal cell carcinoma	0.8286
hsa05200	Pathways in cancer	hsa05212	Pancreatic cancer	0.9857
hsa05200	Pathways in cancer	hsa05213	Endometrial cancer	0.9231
hsa05200	Pathways in cancer	hsa05215	Prostate cancer	0.8427
hsa05200	Pathways in cancer	hsa05218	Melanoma	0.9718
hsa05200	Pathways in cancer	hsa05219	Bladder cancer	0.9286
hsa05200	Pathways in cancer	hsa05220	Chronic myeloid leukemia	0.9178
hsa05200	Pathways in cancer	hsa05221	Acute myeloid leukemia	0.9123
hsa05200	Pathways in cancer	hsa05222	Small cell lung cancer	0.9762
hsa05200	Pathways in cancer	hsa05223	Non-small cell lung cancer	0.9444
hsa05320	Autoimmune thyroid disease	hsa05330	Allograft rejection	0.8974
hsa05410	Hypertrophic cardiomyopathy (HCM)	hsa05414	Dilated cardiomyopathy	0.8916
Reactome pathways compared with Reactome pathways
REACT_11061	Signaling by NGF	REACT_115871	Signaling by EGFR in Cancer	0.8136
REACT_11063	Degradation of beta-catenin by the destruction complex	REACT_115566	Cell Cycle	0.8824
REACT_11063	Degradation of beta-catenin by the destruction complex	REACT_75774	Adaptive Immune System	0.8971
REACT_115755	Signaling by ERBB2	REACT_115871	Signaling by EGFR in Cancer	0.8273
REACT_19231	G alpha (i) signalling events	REACT_19333	G alpha (z) signalling events	0.8222
REACT_19231	G alpha (i) signalling events	REACT_21340	GPCR ligand binding	0.8564
REACT_19388	G-protein beta:gamma signalling	REACT_604	Hemostasis	0.8929
NCI PID pathways compared with NCI PID pathways
cd8tcrpathway	TCR signaling in naive CD8+ Tcells	tcr_pathway	TCR signaling in naive CD4+ Tcells	0.9057
il8cxcr1_pathway	IL8- and CXCR1-mediated signaling events	il8cxcr2_pathway	IL8- and CXCR2-mediated signaling events	0.8571
pdgfrbpathway	PDGFR-beta signaling pathway	pi3kcibpathway	Class IB PI3K non-lipid kinase events	0.8333
thrombin_par1_pathway	PAR1-mediated thrombin signaling events	thrombin_par4_pathway	PAR4-mediated thrombin signaling events	0.9333
KEGG pathways compared with Reactome pathways
hsa00510	N-Glycan biosynthesis	REACT_17015	Metabolism of proteins	0.9388
hsa00512	Mucin type O-Glycan biosynthesis	REACT_17015	Metabolism of proteins	0.9355
hsa00532	Glycosaminoglycan biosynthesis - chondroitin sulfate	REACT_474	Carbohydrate metabolism	0.9091
hsa00533	Glycosaminoglycan biosynthesis - keratan sulfate	REACT_474	Carbohydrate metabolism	0.8667
hsa00534	Glycosaminoglycan biosynthesis - heparan sulfate	REACT_474	Carbohydrate metabolism	0.8148
hsa00563	Glycosylphosphatidylinositol(GPI)-anchor biosynthesis	REACT_17015	Metabolism of proteins	0.88
hsa00592	alpha-Linolenic acid metabolism	REACT_22258	Metabolism of lipids and lipoproteins	0.9048
hsa00600	Sphingolipid metabolism	REACT_22258	Metabolism of lipids and lipoproteins	0.9348
hsa00970	Aminoacyl-tRNA biosynthesis	REACT_15482	tRNA Aminoacylation	0.881
hsa03010	Ribosome	REACT_17015	Metabolism of proteins	0.8791
hsa03010	Ribosome	REACT_21257	Metabolism of RNA	0.8791
hsa03010	Ribosome	REACT_6167	Influenza Infection	0.8791
hsa03030	DNA replication	REACT_115566	Cell Cycle	0.8056
hsa03050	Proteasome	REACT_11063	Degradation of beta-catenin by the destruction complex	0.9318
hsa03050	Proteasome	REACT_115566	Cell Cycle	0.9318
hsa03050	Proteasome	REACT_13	Amino acid and derivative metabolism	0.9318
hsa03050	Proteasome	REACT_21257	Metabolism of RNA	0.9318
hsa03050	Proteasome	REACT_578	Apoptosis	0.9318
hsa03050	Proteasome	REACT_6185	HIV Infection	0.9318
hsa03050	Proteasome	REACT_75774	Adaptive Immune System	0.9318
hsa04062	Chemokine signaling pathway	REACT_19388	G-protein beta:gamma signalling	0.9286
hsa04145	Phagosome	REACT_121256	Phagosomal maturation (early endosomal stage)	0.8529
hsa04510	Focal adhesion	REACT_12529	Signaling by VEGF	0.8182
hsa04622	RIG-I-like receptor signaling pathway	REACT_6802	Innate Immune System	0.8028
hsa04725	Cholinergic synapse	REACT_19388	G-protein beta:gamma signalling	0.8929
hsa04728	Dopaminergic synapse	REACT_19388	G-protein beta:gamma signalling	0.8214
hsa04740	Olfactory transduction	REACT_15488	Olfactory Signaling Pathway	0.9714
hsa04950	Maturity onset diabetes of the young	REACT_111045	Developmental Biology	0.88
hsa04966	Collecting duct acid secretion	REACT_15518	Transmembrane transport of small molecules	0.9259
KEGG pathways compared with NCI PID pathways
hsa04010	MAPK signaling pathway	nfkappabalternativepathway	Alternative NF-kappaB pathway	0.8333
hsa04012	ErbB signaling pathway	erbb_network_pathway	ErbB receptor signaling network	0.875
hsa04064	NF-kappa B signaling pathway	nfkappabalternativepathway	Alternative NF-kappaB pathway	0.8333
hsa04310	Wnt signaling pathway	betacatenin_deg_pathway	Degradation of beta catenin	0.8333
hsa04350	TGF-beta signaling pathway	alk2pathway	ALK2 signaling events	0.8182
hsa04380	Osteoclast differentiation	nfkappabalternativepathway	Alternative NF-kappaB pathway	0.8333
hsa04630	Jak-STAT signaling pathway	il5_pathway	IL5-mediated signaling events	0.8571
hsa04728	Dopaminergic synapse	rapid_gr_pathway	Rapid glucocorticoid signaling	0.875
hsa04910	Insulin signaling pathway	pi3kcibpathway	Class IB PI3K non-lipid kinase events	0.8333
hsa04914	Progesterone-mediated oocyte maturation	pi3kcibpathway	Class IB PI3K non-lipid kinase events	0.8333
hsa05166	HTLV-I infection	nfkappabalternativepathway	Alternative NF-kappaB pathway	0.8333
hsa05169	Epstein-Barr virus infection	nfkappabalternativepathway	Alternative NF-kappaB pathway	0.8333
Reactome pathways compared with NCI PID pathways
REACT_11061	Signaling by NGF	lpa4_pathway	LPA4-mediated signaling events	0.8667
REACT_115755	Signaling by ERBB2	erbb_network_pathway	ErbB receptor signaling network	0.8125
REACT_13685	Neuronal System	botulinumtoxinpathway	Effects of Botulinum toxin	0.8889
REACT_604	Hemostasis	pi3kcibpathway	Class IB PI3K non-lipid kinase events	0.8333
REACT_75774	Adaptive Immune System	cd8tcrpathway	TCR signaling in naive CD8+ Tcells	0.9057
REACT_75774	Adaptive Immune System	tcr_pathway	TCR signaling in naive CD4+ Tcells	0.8281
REACT_75790	Cytokine Signaling in Immune system	gmcsf_pathway	GMCSF-mediated signaling events	0.8333
REACT_75790	Cytokine Signaling in Immune system	il1pathway	IL1-mediated signaling events	0.8056
REACT_75790	Cytokine Signaling in Immune system	il5_pathway	IL5-mediated signaling events	0.8571
