# Supplementary material for: Integrated Pathway Clusters with Coherent Biological Themes for Target Prioritisation
Source: PLoS One. 2014 Jun 11;9(6):e99030. doi: 10.1371/journal.pone.0099030 (PMC4053319; doi:10.1371/journal.pone.0099030)
Supplement: Table S3 — A) Enriched IPC associations for the HCV pathogenesis-associated datasets. B) Enriched IPCs associated with genes within the HCV pathogenesis-associated datasets, which were mapped to one or more non-enriched pathways. (XLSX) [file pone.0099030.s003.xlsx]

## Sheet: CoreTGvsWT
Supplementary Table S3A: Enriched IPC associations for the HCV pathogenesis-associated datasets
CoreTGvsWT
IPC ID	IPC Name	Adjusted p-value	Associated gene IDs
no001	Adaptive Immune System|Hemostasis|Developmental Biology|Pathways in cancer|Innate Immune System	4.79829e-85	1000,10006,1001,10018,1002,10053,10075,10085,1009,10093,10094,10096,10109,10121,10163,1019,10197,1021,10211,10254,1026,1027,10273,1029,10297,10298,1030,10332,10379,10392,10399,10401,10413,10434,10452,10454,10459,10488,1051,10524,10617,10645,10672,10681,10755,10817,10818,10856,10891,10928,10952,10971,11035,11059,11140,11143,11156,11200,11221,1124,1134,114088,1145,1147,1163,116985,117145,1173,1174,…
no007	Transcriptional misregulation in cancer|Direct p53 effectors|Cell cycle|C-MYB transcription factor network	1.21995e-71	10018,10038,10075,10111,10155,1019,1021,1025,1026,1027,10277,1029,1030,10397,10399,10401,10413,10454,10459,1051,10524,10728,10856,10926,10971,10987,11016,11059,11073,11200,1147,1163,1278,1314,1385,1386,1387,1432,1434,1436,1452,1462,1499,1616,1647,1649,1655,1728,1786,1843,1848,1869,1956,1965,1969,2033,2064,207,2099,2115,2305,2308,2309,2319,2321,23429,23468,2353,23594,246184,2475,25,2547,255488,259…
no023	Endocytosis|Tight junction	6.4025e-40	1000,10006,10093,10094,10109,10163,1019,10254,10617,10672,10971,11059,11267,116985,1173,1175,1213,1234,1387,1436,144100,1457,1459,1460,1463,1495,1499,1500,153,156,160,1601,161,163,1759,1785,1832,185,1956,1969,2017,2033,2035,2036,2037,2060,2064,2065,2066,207,208,2149,2241,2260,2261,2264,22841,22905,2321,23396,25,2534,26119,2768,2770,2771,2869,29924,30846,3106,3265,3303,3312,3480,3559,3560,3561,357…
no011	Cytokine Signaling in Immune system|Cytokine-cytokine receptor interaction|Herpes simplex infection|Tuberculosis	5.1029e-29	1000,1001,1002,10189,1019,10197,10254,10320,10332,10379,10392,10401,10454,1051,10762,10952,11345,1147,1230,1234,1272,1278,1326,1385,1386,1387,1398,1432,1436,1439,1441,1457,1459,1460,1462,149233,1493,1508,1605,1616,1869,1936,1956,1965,1974,2002,2033,207,208,2185,2206,23114,2321,2353,23636,2475,25,2534,25970,2688,2690,2885,2904,2923,2969,3014,3055,3106,317,326,3265,3303,3308,3309,3312,3315,3320,332…
no028	Apoptosis	4.19221e-26	10018,10134,10197,142,1499,1832,1869,207,26060,27113,2934,3005,3006,3146,317,324,329,331,351,355,356,3836,3837,3875,397,3984,4000,4001,4137,4926,5062,5339,5366,5580,5588,5599,572,5747,578,58,581,596,598,6304,637,63967,660,6709,7020,7124,7132,7150,7157,7186,7314,7316,7431,7529,834,835,836,837,839,840,841,842,8428,843,8655,8717,8737,8738,8743,8772,8795,8837,9861,999
no017	Cell Cycle	2.25259e-17	10038,10111,10121,10155,1019,10197,1021,1026,1027,1029,1030,10459,10524,1060,10856,10926,11073,11200,1163,142,1639,1869,2067,2072,2175,2176,2237,23332,23594,246184,25,2547,27229,2956,2965,29945,3014,3065,3146,3280,332,3320,3364,4000,4001,4149,4171,4172,4173,4174,4175,4176,4193,4292,4361,4436,4683,472,4869,4926,4928,4998,4999,5000,5001,5111,51434,51529,5347,5395,5423,5425,5430,54386,545,5515,5518,…
no039	Signaling events mediated by HDAC Class I	2.60819e-14	1107,1387,156,2033,2099,25942,2623,2624,2908,3065,3066,3320,4084,4092,4149,4193,4208,4790,4792,51564,5566,57154,5901,5903,5970,6722,6774,7024,7124,7132,7329,7341,7514,7528,7529,83933,8554,8841,9063,9611,9612
no050	HIF-1-alpha transcription factor network	7.94901e-14	1029,10397,10399,10987,1356,1385,1387,2002,2033,207,2321,2353,2624,3091,3162,3172,3320,3725,3791,3952,4088,4089,4170,4843,4869,5045,51564,5243,5315,6667,7015,7157,7314,7316,7321,7322,7323,7422,7428,768,7852,8453,8553,8648
no044	Integrin-linked kinase signaling	2.07032e-13	10856,11140,1385,142,1499,1647,207,22974,253260,2932,332,3320,3611,3725,4193,4792,5058,5566,5829,5879,5901,5921,595,672,6790,7157,7514,7791,8440,8607,87,8826,9212,994,998
no052	TGF-beta signaling pathway|Signaling by TGF-beta Receptor Complex	2.07032e-13	1025,10273,1030,10413,10454,11059,1387,142,1460,1499,1601,1616,2033,2885,2932,3065,331,3397,3726,387,4086,4087,4088,4089,409,4092,5045,51377,5170,5371,5494,5499,5515,5518,5590,5594,5595,57154,6198,6464,6654,6667,6711,6885,7046,7048,7057,7124,7314,7316,7321,7323,7514,8239,8312,83737,857,892,90,904,9611,9612
no010	Dilated cardiomyopathy|ECM-receptor interaction|Integrin cell surface interactions	2.09405e-13	1000,10006,10085,10755,1213,1278,1398,1445,1495,1499,1500,153,1605,1636,1785,1832,185,1910,1956,207,2185,2260,23396,2697,2885,3146,3386,3491,3559,3679,3682,3685,3688,3690,3693,3694,3695,3696,3728,3791,382,387,3897,4000,4035,4192,4691,4811,4843,5159,5170,5329,5337,5338,5340,54518,5563,5564,5566,5571,5573,5575,5578,5580,5747,5770,5817,5829,5879,5906,6303,6464,6654,6696,6714,682,6850,7046,7048,7052,…
no016	Epithelial cell signaling in Helicobacter pylori infection|Synaptic vesicle cycle	7.80876e-12	10392,1080,10952,1147,1173,1175,1213,1432,1445,160,161,163,1759,1785,1956,30001,3551,3579,3725,375,4057,4067,4233,4790,4792,4842,4843,4846,4905,5058,5335,5566,5578,5579,5599,5602,5781,5803,5879,5970,6416,653361,6558,6714,6804,6857,71,836,8517,8775,9020,9550,998
no037	Signaling by NOTCH	1.25751e-10	1026,1027,113878,1272,1387,142,1759,1855,1856,1869,2011,2033,2060,2623,2648,2690,3065,3066,3091,3280,3397,367,3717,3725,3791,388585,408,409,4654,4851,5045,51564,5663,5664,5925,595,6502,6774,7157,7314,7316,7528,817,83737,83933,8648,8650,8841,892,920,9253,92737,9611,9612
no008	Coregulation of Androgen receptor activity	1.71285e-10	10111,1021,1029,10401,1457,1459,1460,1499,207,2185,2237,2274,23054,2547,26060,27043,2934,3092,367,4361,51588,5591,595,6197,64421,672,6722,7329,7520,8031,8204,841,8554
no005	Wnt signaling pathway	3.6138e-09	1029,10297,10454,10856,10971,1387,1452,1457,1459,1460,1462,1499,166,1855,1856,2033,23043,2353,2810,2931,2932,3065,3066,324,3491,367,3725,387,4087,4088,4089,4286,4313,4734,4772,4776,4851,51701,5330,5515,5518,5566,5578,5579,5594,5595,5599,5602,5663,57680,5879,5880,59349,595,6597,6885,6927,7015,7157,7514,7529,7532,7534,817,818,8312,8452,857,8607,999
no051	Protein processing in endoplasmic reticulum	1.10625e-08	10075,10134,10273,10277,10401,10952,11059,11060,140739,148581,1649,1965,2081,246184,2923,29945,29979,30001,326,329,3303,3309,331,3312,3320,3326,3337,4193,4217,468,4734,5034,5071,51366,51434,51529,51588,5371,5599,5602,5609,5610,5611,56605,57154,578,581,596,64682,6502,672,7186,7189,7321,7322,7323,7324,7328,7329,7415,7428,811,83737,8452,8453,8554,8697,8881,9021,9040,9063,996
no032	Adipocytokine signaling pathway	1.10625e-08	10645,10891,1147,207,208,2475,3551,3667,3717,3952,3953,4790,4792,5563,5564,5571,5588,5599,5602,5781,5970,6774,6794,7124,7132,7133,7186,84254,8517,8717,9021
no022	Metabolism of RNA	2.84702e-07	10053,10073,10197,1025,10762,10921,1173,1174,1175,1213,1234,1432,1452,1499,160,161,162,163,164,1974,1994,207,2237,22916,23636,2534,2547,291,2932,2959,2963,2965,3055,324,3303,3312,3315,3320,375,3836,3837,3932,4869,4928,5062,53371,5430,5515,5518,55690,5578,5580,5610,5611,57122,5879,5901,5902,5903,6125,6146,6171,6191,6229,6418,6606,6628,6749,677,6827,6829,6908,7314,7316,7514,7520,7529,7534,7852,811,…
no042	Transcription	4.7719e-07	10111,10189,1019,1025,10250,1026,10891,10914,10921,11335,11338,1387,2033,2274,22916,2308,2309,2547,2934,2959,2963,2965,29894,3014,351,4000,4001,4057,4209,4292,4303,4361,4654,4683,472,51362,5430,54386,545,5595,581,5885,6117,6118,6119,641,6426,6428,6429,6430,6431,6622,6628,672,6749,6827,6829,6908,7013,7014,7157,7307,7329,8178,8243,8290,8294,8349,8359,904,9126,9533,9939
no018	Membrane Trafficking	1.35505e-06	10053,10254,10618,11267,1173,1174,1213,1314,160,1601,162,164,1759,1785,23557,23647,2580,25977,2697,2700,2705,2706,3312,375,408,5338,5879,6714,6845,7314,7316,8301,8546,8673,8775,8905,8907,9146,920,9266,9685
no063	Validated transcriptional targets of deltaNp63 isoforms	0.000368662	1029,10399,10413,11059,2810,2932,3280,3486,4193,4361,472,4851,7153,7421,83737,9133
no033	PLK1 signaling events	0.000931912	22974,23468,332,387,3925,4691,4869,5058,5347,5515,5518,5861,5921,63967,6790,699,701,7431,8452,9212,994,995
no012	GPCR ligand binding|Neuronal System|Neuroactive ligand-receptor interaction	0.00224043	1045,10488,10645,10672,10681,1080,1134,11345,1144,1145,1146,1173,1175,1213,1230,1234,1312,1385,1386,1387,1432,1452,147,1499,153,156,160,161,163,1639,1755,1759,1785,1813,1814,1816,1843,185,1855,1856,1901,1909,1910,1956,2002,2033,2036,2064,2065,2066,207,208,2099,2149,2185,2353,2520,2534,2550,25759,25942,2688,2690,2697,2740,2768,2770,2771,2869,2885,2890,2898,2902,2904,2906,2908,291,2931,2932,3014,30…
no019	Circadian Clock	0.00328188	10891,1385,1386,1387,2033,23054,2908,3091,4208,4209,545,7314,7316,8202,8553,8648,8841,9611
no029	Rho GTPase cycle	0.00983559	10006,1027,10395,10672,10681,10928,1124,116985,147,23268,2768,2909,324,387,392,394,396,397,399,50618,5295,5335,5364,5879,5880,5923,613,64333,6453,6654,7409,8412,9322,9411,9743,998
no064	SNARE interactions in vesicular transport	0.0107814	10490,1134,143187,6804,6845,6857,8417,8673,8674,8675,9341,9482
no031	Huntington's disease|Alzheimer's disease	0.0128722	10488,10891,1173,1175,1213,1385,1387,160,161,163,1639,2033,2081,25942,27113,27429,2861,2902,2904,2906,291,2932,3064,3065,3066,3092,317,322,351,355,4035,4137,4842,5071,51079,5164,5330,5430,5464,55081,5594,5595,5663,5664,572,581,627,637,6531,6548,6622,6647,6667,682,6908,7052,7124,7132,7157,7314,7416,801,836,840,841,842,8772,9550
no048	RNA transport|mRNA Processing	0.049549	10073,10189,10250,10285,10289,10421,10762,10914,10921,11338,1655,1660,1915,1965,1974,1978,22827,22916,23636,2963,2965,29894,3303,3312,3837,387082,4904,4928,51362,53371,5430,5499,5515,5518,5521,55660,57122,5901,5903,6426,6428,6429,6430,6431,6606,6613,6625,6628,6629,6829,7307,7329,7341,7514,8175,8243,8661,9343,9513,9883,9939,9972

## Sheet: PA28γKO.CoreTGvsWT
PA28γ-/-CoreTGvsWT
IPC ID	IPC Name	Adjusted p-value	Associated gene IDs
no001	Adaptive Immune System|Hemostasis|Developmental Biology|Pathways in cancer|Innate Immune System	3.42472e-65	1003,10093,10094,10096,10109,10163,10197,1022,10231,1024,10256,1026,1027,1030,10369,10451,10454,10458,10499,1050,10563,10628,10645,10750,10755,10817,10818,10856,10891,10963,10971,11006,11064,11140,11143,11184,11200,11221,116985,1211,1212,1213,122953,1234,1278,1300,1385,1386,1387,1398,1399,140735,1432,1436,1439,1441,1445,1452,1457,1459,1460,1499,151888,156,160,161,1612,163,1636,1647,1649,1719,1739…
no007	Transcriptional misregulation in cancer|Direct p53 effectors|Cell cycle|C-MYB transcription factor network	9.9148e-44	1022,1025,1026,1027,10277,1030,10419,10454,10499,1050,1053,10728,10856,10971,10987,11016,1104,11073,11200,1211,1278,1385,1386,1387,1432,1434,1436,1452,1499,1647,1649,1655,1719,1843,1848,1956,1958,1965,1969,2033,2064,207,2078,2099,2113,2114,2115,2209,2321,23327,23411,2353,2354,2355,2475,25,2597,2624,2892,28996,2908,2932,3064,3065,3087,3091,3159,3172,3205,324,3276,3303,3308,3312,3320,3364,3480,355,…
no011	Cytokine Signaling in Immune system|Cytokine-cytokine receptor interaction|Herpes simplex infection|Tuberculosis	7.79213e-32	1003,10197,10231,10382,10445,10454,10563,10629,10762,11345,1234,1278,1385,1386,1387,1398,1399,1432,1436,1439,1441,1457,1459,1460,1605,1756,1783,1827,1936,1956,1958,1965,1974,1982,2002,203068,2033,2057,207,2185,2209,2212,2213,2214,2280,22871,2321,2324,23523,2353,23673,2475,25,2534,2571,25970,2688,2690,27242,2776,2885,2889,2903,2904,2923,29992,3054,3055,3303,3305,3306,3308,3312,3320,3326,355,3558,3…
no023	Endocytosis|Tight junction	1.45517e-24	10093,10094,10109,10163,10382,10458,10971,116985,1211,1212,1213,1234,1387,1436,1457,1459,1460,1499,153,154,156,160,161,163,1785,1832,185,1956,1969,2017,203068,2033,2035,2060,2064,2065,2066,207,2260,2261,2263,2264,23136,2321,23303,23327,25,2534,2768,2776,3303,3305,3306,3312,3480,3560,3561,3579,3643,3674,3690,3791,3815,382,3875,408,4087,4088,4089,409,4092,4193,4233,4690,4691,4734,4914,4915,51176,53…
no028	Apoptosis	1.14061e-15	10197,140735,1499,1612,1832,207,2934,3005,324,329,351,355,3837,3875,3984,4000,4001,5062,5534,5580,5599,5684,5702,572,5747,58,596,598,6304,637,63967,7020,7124,7132,7150,7157,7186,7314,7316,7431,7529,834,835,836,839,840,841,842,843,8655,8717,8737,8772,8795,8837
no039	Signaling events mediated by HDAC Class I	6.28583e-15	10419,1107,1387,156,2033,2099,2287,23411,2624,2908,3065,3320,4092,4149,4193,4208,4792,5566,57154,5901,5970,604,6722,6774,7024,7124,7132,7329,7341,7514,7528,7529,79084,8554,8841,9612,9734
no022	Metabolism of RNA	1.56496e-12	10197,1022,1025,10419,10762,10921,1104,1207,1211,1213,1234,1432,1452,1499,160,161,163,1974,207,2237,22916,2534,25920,293,2932,2959,2960,2961,2962,2963,2965,3055,3159,324,3303,3312,3320,3837,3932,4869,5062,5430,5431,5432,5435,5478,5518,5525,55690,5578,5580,5600,5684,5702,5901,5902,6125,6128,6142,6146,6171,6188,6191,6217,6223,6232,6628,6632,6633,6634,6635,6636,6637,677,6872,6908,6917,7040,7175,7314…
no005	Wnt signaling pathway	5.98513e-11	10454,10499,10856,10971,1387,1452,1457,1459,1460,1499,166,1855,1856,2033,2239,23043,2353,2535,2932,3065,324,367,3725,4036,4087,4088,4089,4286,4734,4772,4776,51176,5330,5518,5525,5530,5532,5534,5566,5578,5594,5595,5599,5601,5602,5663,6885,6925,7157,7514,7529,7532,7533,7534,8061,817,818,8312,8321,8322,8324,857,8607
no016	Epithelial cell signaling in Helicobacter pylori infection|Synaptic vesicle cycle	3.75174e-10	1211,1212,1213,1432,1445,160,161,163,1785,1956,30001,3579,3725,4067,4233,4792,4842,4905,5058,5335,5336,5566,5578,5599,5600,5601,5602,5603,5781,5970,60,6416,653361,6558,6616,6714,6804,6844,71,836,8517,8775,998
no012	GPCR ligand binding|Neuronal System|Neuroactive ligand-receptor interaction	2.53666e-09	10369,10382,1045,10563,10645,11345,1211,1212,1213,1234,1312,1385,1386,1387,140735,1432,1452,1499,153,154,156,160,161,163,1739,1741,1742,1783,1785,1843,185,1855,1856,1909,1956,2002,203068,2033,2064,2065,2066,207,2099,2185,22941,23411,2353,2354,23673,2534,2535,2554,2561,2566,2571,25759,2688,2690,2740,2768,2776,2885,2891,2892,2897,2898,2901,2902,2903,2904,2905,2906,2908,293,2932,2977,3065,3312,3356,…
no052	TGF-beta signaling pathway|Signaling by TGF-beta Receptor Complex	2.67366e-09	1024,1025,1030,10454,1387,1460,1499,2033,2280,23327,2885,2932,3065,3726,4087,4088,4089,409,4092,5371,5494,5518,5590,5594,5595,57154,6198,6464,6497,657,6654,6667,6711,6885,7040,7046,7048,7050,7124,7314,7316,7514,8312,83737,857,9612
no048	RNA transport|mRNA Processing	1.30758e-08	1022,10250,10285,10289,10291,10419,10421,10762,10921,10992,1207,134353,1655,1660,1915,1917,1964,1965,1974,1978,1982,1983,22827,22916,23020,23450,2962,2963,2965,3181,3187,3303,3305,3306,3312,339,3837,387082,4670,51362,5430,5431,5432,5435,5518,5521,5525,5901,6430,6612,6613,6628,6632,6633,6634,6635,6636,6637,7175,7329,7341,7514,84967,8664,8665,8666,8667,8731,8894,9086,9343,9785,9879,9972
no044	Integrin-linked kinase signaling	1.30758e-08	10856,11140,1385,1499,1647,207,2932,3320,3725,4193,4666,4792,5058,5566,5901,5921,672,7157,7514,8440,8607,8826,8874,994,998
no037	Signaling by NOTCH	6.6293e-08	1024,1026,1027,1387,1827,1855,1856,192669,2011,2033,2060,2690,27161,3065,3091,367,3717,3725,3791,408,409,4654,488,55294,5663,5664,5925,6774,7157,7314,7316,7528,817,83737,860,8648,867,8841,9541,9612,9734
no008	Coregulation of Androgen receptor activity	1.04944e-07	10451,10499,1457,1459,1460,1499,207,2185,2237,2288,23054,2934,3092,367,5591,6197,672,6722,6925,7041,7050,7329,8204,841,8554
no050	HIF-1-alpha transcription factor network	1.71767e-07	10499,10987,1385,1387,2002,2033,207,2113,2321,23411,2353,2624,3091,3172,3320,3725,3791,4088,4089,4170,4869,5315,6667,7157,7314,7316,7428,8453,8648
no031	Huntington's disease|Alzheimer's disease	3.06499e-07	10369,10891,1211,1212,1213,1385,1387,160,161,163,1742,2033,2597,27429,2776,2902,2903,2904,2905,2906,293,2932,3064,3065,3092,351,355,3708,4035,4311,476,477,4842,488,5071,5330,5430,5431,5432,5435,5530,5532,5534,5594,5595,5663,5664,572,6263,627,637,6548,6622,6647,6667,6908,70,7054,7124,7132,7157,7168,7169,7314,801,836,840,841,842,8772,9586,9627
no010	Dilated cardiomyopathy|ECM-receptor interaction|Integrin cell surface interactions	6.08083e-07	10369,10755,1213,1278,1398,1445,1499,153,154,1605,1636,1756,1785,1832,185,1956,207,2185,2247,2260,2885,3674,3690,3691,3791,382,4000,4035,4691,488,51176,5159,5175,5566,5578,5580,5747,5770,60,60412,6382,6383,6385,6464,6654,6714,6850,70,7040,7046,7048,71,7124,7168,7169,7448,7534,8324,88,9043,9564,960,9672,975
no032	Adipocytokine signaling pathway	1.32292e-05	10645,10891,207,2475,3667,3717,4792,4793,5599,5601,5602,5781,5970,6257,6774,7124,7132,7186,8517,8660,8717,9021
no042	Transcription	3.00841e-05	1022,1025,10250,1026,10302,10891,10921,134353,1387,2033,22916,23411,25777,25920,2934,2959,2960,2961,2962,2963,2965,3306,351,4000,4001,4209,4292,4654,472,51362,5430,5431,5432,5435,5451,5595,6117,6118,6430,6622,6628,6634,6635,6636,6637,672,6872,6908,6917,7157,7329,84967,8731,9150,9785
no064	SNARE interactions in vesicular transport	6.25069e-05	10490,6616,662,6804,6810,6811,6844,8417,8673,8676,8773,9482,9527,9570
no019	Circadian Clock	0.000118092	10499,10891,1385,1386,1387,1628,2033,23054,2908,3091,4208,4209,6604,7314,7316,8202,8648,8841
no051	Protein processing in endoplasmic reticulum	0.000204435	10277,1649,1965,23327,23640,2923,29979,30001,329,3301,3303,3305,3306,3312,3320,3326,4193,4217,468,4734,4780,5034,5071,51366,5371,55294,5599,5601,5602,5609,56605,57154,596,64326,672,7186,7189,7329,7428,83737,8453,8554,867,868,8925,9021,9616,997
no063	Validated transcriptional targets of deltaNp63 isoforms	0.0032289	2355,2932,3861,4193,472,5525,55294,558,7153,7421,83737,861
no017	Cell Cycle	0.00550115	10197,1022,1026,1027,1030,10382,1060,10856,11064,11073,11200,1719,203068,2175,2237,25,25777,2965,3065,3306,3320,3364,4000,4001,4149,4193,4292,4350,472,4869,5111,5347,5395,5430,5431,5432,5435,5518,5521,5525,5566,5591,5684,5702,57599,5810,5883,5884,5925,6117,6118,6232,637,63967,64326,672,6917,6996,7153,7157,7314,7316,7329,7514,7529,7532,7534,7846,81620,84464,8607,8655,8930,9702,983,993,994,995
no058	Basal transcription factors	0.021012	1022,10629,2959,2960,2961,2962,2963,2965,6872,6908
no065	ErbB receptor signaling network	0.0314582	1956,2064,2065,2066,3320
no046	Signaling by VEGF	0.0337886	2321,2324,3791,8829
no018	Membrane Trafficking	0.0472706	1211,1212,1213,160,1785,23557,3312,408,6714,6810,6844,7314,7316,84062,8546,8673,8773,8775,9026,9146,9266,9570

## Sheet: PA28γKO.CoreTGvsCoreTG
PA28γ-/-CoreTGvsCoreTG
IPC ID	IPC Name	Adjusted p-value	Associated gene IDs
no001	Adaptive Immune System|Hemostasis|Developmental Biology|Pathways in cancer|Innate Immune System	1.74754e-63	1000,10006,10010,10014,1002,10053,1009,10121,1017,1019,1020,1021,10231,10254,10256,1026,1027,1029,10332,10369,10379,10399,10434,10461,1050,10507,1051,10513,1052,10563,10616,10617,1062,10627,10628,10672,10746,10856,10892,10910,10912,10928,10963,10971,11040,11059,11064,11128,11140,11156,11200,11214,11216,1134,1145,1147,115290,1173,1174,1175,1211,1212,1213,1230,1234,1272,1385,1386,1387,1398,1400,140…
no007	Transcriptional misregulation in cancer|Direct p53 effectors|Cell cycle|C-MYB transcription factor network	7.6098e-56	10038,10111,10155,1017,1019,1021,1025,1026,1027,1029,10397,10399,1050,1051,1052,1053,10728,10856,10912,10971,10987,11016,11059,11200,1147,114907,1211,1314,1385,1386,1387,1432,1434,1436,1452,1454,1462,1487,1499,1719,1786,1788,1791,1869,1870,1871,1874,1877,1956,1969,1997,2033,2064,207,2099,2113,2120,2194,2321,2322,23327,23468,2353,2475,25,2547,25898,2597,2623,2648,26574,26959,274,2810,2892,28996,29…
no023	Endocytosis|Tight junction	9.65314e-35	1000,10006,1019,10254,10382,10617,10627,10672,10971,11059,1173,1175,1211,1212,1213,1234,1387,1436,1457,1459,1460,1463,1495,1499,1500,153,154,156,160,1601,161,163,1759,1785,1956,1969,2017,203068,2033,2035,2036,2037,2060,2064,2065,2066,207,2260,2261,2263,2264,22800,22841,22905,2321,23303,23327,23396,25,2534,26119,26269,2768,2770,2776,2868,28964,29924,3059,30846,3106,3265,3303,3305,3306,3310,3312,34…
no011	Cytokine Signaling in Immune system|Cytokine-cytokine receptor interaction|Herpes simplex infection|Tuberculosis	2.61156e-28	1000,1002,1017,1019,10231,10254,10320,10332,10379,10382,10445,1051,10563,10629,10762,10892,10912,11274,11345,1147,1230,1234,1272,1385,1386,1387,1398,1432,1436,1439,1457,1459,1460,1462,1493,1508,1756,1778,1783,1791,1827,1869,1936,1956,203068,2033,207,2185,2280,22871,23114,2321,2322,2324,23523,2353,23710,2475,25,2534,257397,2633,2634,2688,27242,2776,2885,2903,2904,29110,2969,3014,3055,3106,326,3265…
no017	Cell Cycle	4.24692e-20	10038,10111,10121,10142,10155,1017,1019,1021,1026,1027,1029,10382,10403,1062,10856,11064,11200,132660,142,1454,1487,1639,1642,1719,1778,1869,1870,1871,1874,203068,2067,2072,2175,2176,2237,23291,25,2547,25777,25788,26271,27229,286826,2956,2965,3014,3065,3146,3306,332,3320,4000,4172,4174,4176,4193,4292,4331,4350,4361,4436,4609,4683,472,4751,4869,4926,50511,5111,5347,5395,5422,5423,5425,5430,5431,54…
no037	Signaling by NOTCH	3.95738e-16	10013,10014,1026,1027,113878,1272,1387,142,1487,1759,1827,1855,1856,1857,1869,1871,2011,2033,2060,22938,23028,2623,2648,3065,3066,3397,367,3717,3725,3791,405,408,409,4609,4654,488,5045,55294,5925,5932,595,6500,6502,6774,6907,7027,7029,7088,7157,7314,7316,7528,817,83933,8454,860,8650,8841,8850,920,9253,92737,9611,9978
no052	TGF-beta signaling pathway|Signaling by TGF-beta Receptor Complex	5.98776e-15	1025,11059,1387,142,1460,1499,1601,1874,2033,2280,23327,2885,2932,3065,3397,3398,3399,4087,4088,4089,409,4092,4609,5045,51377,5371,5499,5500,5501,5518,5590,5594,5595,57154,5933,5934,6198,6199,6464,6500,657,6654,6667,6711,6885,7027,7029,7040,7046,7048,7124,7314,7316,7321,7323,7514,815,8312,8454,857,90,904,905,9611,9978
no022	Metabolism of RNA	1.73173e-14	10053,1025,10762,10921,1173,1174,1175,1211,1213,1234,1432,1452,1499,160,161,162,163,164,207,2237,22916,2534,2547,26986,293,2932,2960,2962,2963,2965,29883,3055,324,3303,3312,3320,375,3836,3837,3932,4331,4869,5062,51065,53371,5430,5431,5433,5434,5478,5518,55690,5578,5580,5610,5684,5702,5704,5716,5879,6125,6128,6135,6171,6175,6181,6188,6189,6193,6204,6206,6208,6210,6217,6223,6224,6232,6418,6500,6628…
no028	Apoptosis	2.83993e-14	140735,142,1499,1612,1869,207,2339,23604,3005,3146,324,329,351,355,3836,3837,3875,397,4000,4926,5062,5534,55367,5580,5588,5684,5702,5704,5716,572,5747,58,596,637,660,6709,7020,7027,7124,7132,7157,7186,7314,7316,7431,7529,834,835,836,839,840,841,842,843,8655,8717,8737,8743,8772,8795,9861
no005	Wnt signaling pathway	1.87175e-13	1029,10856,10971,1387,1452,1454,1457,1459,1460,1462,1487,1499,1855,1856,1857,2033,2239,23043,23291,2353,2535,26959,27101,2810,2932,3065,3066,324,3398,367,3725,4036,4087,4088,4089,4609,4920,51176,5518,5530,5534,5566,5578,5579,5594,5595,5601,5613,57680,5879,59343,59349,595,6500,6597,6885,6907,7088,7157,7514,7529,7532,7533,7534,814,815,816,817,818,8312,8321,8322,8324,8452,8454,857,894,8945,896,9978
no039	Signaling events mediated by HDAC Class I	7.04637e-13	10013,10014,1107,1387,156,2033,2099,2287,2623,2908,3065,3066,3320,4092,4193,4790,4792,5468,54880,5566,57154,5928,5931,5970,6722,6774,7124,7132,7329,7341,7514,7528,7529,814,83933,8554,8841,8850,9611
no008	Coregulation of Androgen receptor activity	2.24517e-10	10111,1021,1029,1457,1459,1460,1499,1791,207,2185,2237,2288,23028,23054,2547,27043,3092,367,4361,5036,5591,595,6197,64421,672,6722,7041,7329,7518,7520,841,8554,896
no016	Epithelial cell signaling in Helicobacter pylori infection|Synaptic vesicle cycle	1.4073e-09	1080,1147,1173,1175,1211,1212,1213,1432,1445,160,161,163,1759,1785,1956,22999,28964,3551,3725,375,3784,4057,4067,4790,4792,4842,4905,5335,5566,5578,5579,5601,5603,5613,5803,5879,5970,60,653361,6616,6714,6844,6857,71,836,8517,9020,9550,998
no010	Dilated cardiomyopathy|ECM-receptor interaction|Integrin cell surface interactions	2.64076e-09	1000,10006,10369,1213,1398,1445,1495,1499,1500,153,154,1756,1785,1956,207,2185,2247,2260,23396,274,2885,28964,3146,3630,3655,3672,3675,3679,3728,3791,382,4000,4035,4192,4691,488,51176,5159,5329,5337,5338,5340,5564,5566,5573,5575,5578,5580,5613,5747,5770,5829,5879,5906,60,60412,6262,6303,6382,6383,6385,6464,6654,6714,6850,70,7040,7046,7048,7052,71,7124,7143,7448,7534,775,7852,81,8324,87,88,8853,93…
no044	Integrin-linked kinase signaling	7.12291e-09	10856,11140,1385,142,1499,207,28964,2932,332,3320,3611,3725,4193,4792,5566,5829,5879,5921,595,672,6790,7157,7514,84962,87,9212,94274,994,998
no012	GPCR ligand binding|Neuronal System|Neuroactive ligand-receptor interaction	2.1765e-08	10013,10014,1020,10369,10382,10563,10672,10746,1080,1103,1134,11345,1144,1145,1146,1173,1175,1211,1212,1213,1230,1234,1385,1386,1387,140735,1432,1452,1454,147,1499,153,154,156,160,161,163,1639,1739,1741,1742,1759,1778,1783,1785,1813,1814,1816,1855,1856,1857,1956,203068,2033,2036,2064,2065,2066,207,2099,217,2185,2194,22941,22999,23291,2353,23710,2520,2534,2535,2550,2554,2561,2566,2688,2768,2770,27…
no019	Circadian Clock	4.6783e-08	11091,1385,1386,1387,1407,1454,2033,2155,23054,23291,26224,2908,406,5187,545,6500,6907,7314,7316,8202,8454,8841,8863,8864,8945,9611,9978
no033	PLK1 signaling events	2.91489e-07	10051,10403,10592,1062,23291,23468,26271,2801,332,4691,4869,5347,5500,5501,5518,5684,5861,5921,6790,699,701,7178,7283,7431,79866,8452,9212,983,994
no050	HIF-1-alpha transcription factor network	4.53991e-07	1029,10397,10399,10987,1356,1385,1387,2033,207,2113,2321,2353,3172,3320,3398,3725,3791,405,4088,4089,4170,4869,5045,6667,7157,7314,7316,7321,7322,7323,7428,7852,9978
no042	Transcription	1.14855e-06	10111,1017,1019,1025,10250,1026,10921,11128,11335,1387,2033,22916,2547,25777,2960,2962,2963,2965,2972,2976,3014,3306,351,3630,4000,4057,4292,4331,4361,4654,4683,472,4784,50511,51362,5430,5431,5433,5434,54386,545,5451,54959,55814,5595,5885,5932,6117,641,6617,6619,6622,6628,672,6827,6829,6872,6908,7014,7157,7329,7343,8106,8243,8731,8850,904,905,9126,9533,9939,9985
no032	Adipocytokine signaling pathway	2.69748e-06	1147,207,2194,2475,3551,3667,3717,4790,4792,4793,4794,5105,5564,5588,5601,5970,6257,6774,6794,7124,7132,7133,7186,84254,8517,8717,9021
no018	Membrane Trafficking	3.80814e-06	10053,10254,10618,1173,1174,1211,1212,1213,1314,160,1601,162,164,1759,1785,23163,2580,25977,3312,375,408,51510,5338,5879,6456,6714,6844,6845,7314,7316,84062,8615,8773,8905,8907,9026,9146,920,9570,9685
no051	Protein processing in endoplasmic reticulum	1.38137e-05	11059,11060,140739,148581,1642,23291,23327,23640,25898,26232,26259,26270,26272,29979,326,329,3301,3303,3305,3306,3309,3310,3312,3320,3326,4193,468,4780,5071,51366,5371,55294,5601,5610,57154,573,596,6184,6500,6502,672,7186,7189,7321,7322,7323,7324,7328,7329,7415,7428,821,8452,8454,8554,8945,9021,9616,9817,9820,996,997,9978
no031	Huntington's disease|Alzheimer's disease	7.19007e-05	1020,10369,1173,1175,1211,1212,1213,1385,1387,160,161,163,1639,1742,2033,2597,2776,2902,2903,2904,2905,2906,293,2932,3064,3065,3066,3092,322,3419,351,355,3708,4035,4311,476,477,4842,488,506,5071,539,5430,5431,5433,5434,5464,5468,5530,5534,5594,5595,572,6262,6263,637,6531,6622,6647,6667,6908,70,7052,7054,7124,7132,7157,7314,775,801,808,836,840,841,842,8772,8851,9550,9627
no064	SNARE interactions in vesicular transport	0.000285831	10282,10490,10652,1134,22999,6616,6811,6844,6845,6857,8676,8773,9341,9527,9570
no063	Validated transcriptional targets of deltaNp63 isoforms	0.000316376	1029,10399,1052,11059,2194,26959,2810,2932,3675,3861,4193,4361,472,55294,7153,7421
no048	RNA transport|mRNA Processing	0.0184636	10250,10289,10762,10921,1915,1917,1964,1983,22826,22916,22938,26986,2962,2963,2965,3181,3187,3192,3303,3305,3306,3310,3312,339,3837,387082,4331,4904,51362,53371,5430,5431,5433,5434,5499,5500,5501,5518,5521,55749,57510,59343,6612,6613,6625,6628,6629,6633,6829,7329,7341,7514,8106,8175,8243,8487,8665,8667,8731,8894,9513,9883,9939,9972,9984
no049	Generic Transcription Pathway	0.0260579	10155,10168,1025,1027,1051,1147,1387,142,162,1874,2033,2063,2099,22938,23054,23327,2353,2648,29079,2908,29982,3065,3164,3172,322,3630,367,3725,4087,4088,4089,4092,4350,4609,4738,5111,5451,5468,5933,59348,595,596,6198,6257,6418,6597,6598,6647,6667,672,6776,6907,6940,7027,7029,7040,7068,7124,7314,7316,7321,7323,7421,7448,7556,7767,8013,8202,84911,860,8850,904,905,9443,9611

## Sheet: NS5A infection network
NS5A infection network
IPC ID	IPC Name	Adjusted p-value	Associated gene IDs
no001	Adaptive Immune System|Hemostasis|Developmental Biology|Pathways in cancer|Innate Immune System	6.92673e-120	1000,10000,10006,1001,10010,100133941,10014,10018,10019,1003,1004,10048,1005,100506658,10053,10055,10059,1006,10062,1007,10075,10076,1008,1009,10094,10096,10097,10120,1013,1016,1017,10188,1019,10197,102,1020,10207,1021,10211,1022,1024,10252,10253,10254,10256,1026,1027,10273,10287,1029,10297,1031,10326,10342,10362,10376,10379,10392,10393,10398,10399,10401,10413,10425,10451,10452,10454,10461,10477,…
no007	Transcriptional misregulation in cancer|Direct p53 effectors|Cell cycle|C-MYB transcription factor network	8.98387e-73	100,10018,10075,10153,10155,1017,1019,1021,1022,1025,1026,1027,10277,10284,1029,1031,1032,10393,10397,10399,10401,10413,10419,10454,10498,10499,1050,1051,1052,10524,1058,1059,10728,10848,10856,10912,10971,10987,1104,11073,1111,11186,11200,11235,1147,1158,1163,1191,1211,1263,126961,133746,1385,1387,1432,1434,1436,1452,1453,1454,1487,1499,1616,1634,1647,1655,171558,1719,1728,1786,183,1843,1869,1870…
no011	Cytokine Signaling in Immune system|Cytokine-cytokine receptor interaction|Herpes simplex infection|Tuberculosis	1.73035e-37	100,1000,10000,1001,100133941,1003,100506658,1013,1017,10189,1019,10197,10251,10252,10253,10254,10320,10376,10379,10381,10382,10392,10401,10445,10454,1051,10533,10629,10666,10892,10912,10952,11151,11337,11345,114609,1147,115201,1230,1232,1234,1263,126961,1270,1271,1272,1277,1280,1281,1282,1284,1289,1302,1326,1380,1385,1387,1398,1399,1432,1436,1438,1439,1441,1457,1459,1460,148022,1493,1508,1511,16…
no028	Apoptosis	3.69938e-36	10018,100506658,10059,10197,1073,118,142,1499,1612,1630,1832,1869,207,2339,23604,26060,27113,28988,2934,3002,3005,3006,3007,3024,3146,3148,317,324,329,330,331,351,355,356,3836,3837,3875,3984,4000,4001,4137,4214,4836,5062,51765,5317,5339,5366,54205,5533,5534,5580,5588,5599,56616,5682,5683,5684,5685,5686,5687,5688,5689,5690,5691,5692,5693,5694,5695,5698,5699,5700,5701,5702,5705,5706,5707,5708,5710,…
no023	Endocytosis|Tight junction	1.91946e-28	1000,10000,10006,10015,100506658,10059,10094,1019,102,10207,10254,10376,10381,10382,10398,10617,10672,10810,10971,11033,116985,116986,1173,1175,1211,1213,1234,1387,1436,1457,1459,1460,1495,1499,1500,153,154,155,156,160,1601,163,1759,1785,1832,185,1956,1969,2017,203068,2033,2035,2037,2060,2064,2065,2066,207,208,2241,2260,2261,2263,22800,22808,23136,2321,23362,23385,23624,25,2534,25978,26052,2768,2…
no022	Metabolism of RNA	2.63826e-27	10053,10197,1022,1025,10419,10921,1104,11218,11224,1173,1175,1211,1213,1234,139285,1432,1452,1499,160,163,1973,1974,1975,1977,1981,1994,2068,207,2071,2107,2237,22916,23225,23279,23401,23636,23644,2534,2547,25873,25920,25929,26019,26986,27257,291,292,293,2932,2957,2958,2959,2960,2961,2962,2963,2965,2968,29883,3055,3159,3184,324,3303,3312,3315,3320,375,3836,3837,3842,3843,3932,4331,4686,4836,4848,4…
no017	Cell Cycle	1.85675e-24	10142,10155,1017,1019,10197,1021,1022,1026,1027,1029,1031,1032,10382,10393,10524,10540,1058,1060,1062,10726,10733,10856,11004,11073,1111,11116,11130,11190,11200,11258,11339,1161,1163,142,1453,1454,1487,151246,151648,1639,1642,1719,1778,1869,1870,1871,1874,203068,2068,2071,2072,2074,2130,2175,2176,2177,2189,2237,22981,23279,23291,23345,25,2547,25777,25909,25913,26271,27229,27301,28227,2965,2968,30…
no052	TGF-beta signaling pathway|Signaling by TGF-beta Receptor Complex	4.71258e-17	100506658,1024,1025,10273,10413,10454,11171,1387,142,1460,1490,1499,1601,1616,1634,1874,197,2022,2033,2280,23118,23645,2885,2932,3065,331,3399,3400,387,4087,4088,4089,409,4092,4093,4221,4609,50855,51377,5170,5308,5371,54778,5494,5499,5501,5515,5516,5518,5519,5520,5590,5594,5595,56288,57154,58190,5934,6093,6198,6199,6233,6464,64750,6497,6498,650,6500,656,658,659,6654,6667,6711,6885,7027,7040,7042,…
no039	Signaling events mediated by HDAC Class I	7.31133e-17	10013,10014,10284,10376,10419,1107,1108,1387,156,2033,2099,2287,22933,23309,23410,23411,25942,2623,2624,2908,3065,3066,3320,4084,4092,4149,4193,4208,4790,4792,51548,51564,5468,54880,5566,55869,57154,5901,5903,5905,5970,604,6722,6774,7024,7124,7132,7329,7341,7514,7528,7529,7531,8554,8625,8841,8850,9063,9219,9611,9612,9734,9759
no037	Signaling by NOTCH	9.97708e-16	10013,10014,102,1024,1026,1027,10959,1272,1387,142,1487,171558,1759,1827,1840,1855,1856,1857,1869,1871,192669,192670,2011,2023,2033,2060,22938,23013,23028,23112,23385,2623,2648,26523,2690,27161,3065,3066,3091,3280,3516,367,3717,3725,3791,405,408,409,4343,4602,4609,4654,4851,4853,4854,4855,51564,55294,55869,5663,5664,5870,5925,5932,595,6233,6500,6502,6774,6907,6929,7027,7088,7090,7157,7291,7311,73…
no005	Wnt signaling pathway	1.86396e-15	102,1029,10297,10454,10499,10642,10856,10971,1387,1452,1453,1454,1457,1459,1460,1487,1499,166,1840,1855,1856,1857,2033,23002,23043,23291,23385,23401,2353,25776,27101,2810,2931,2932,3065,3066,324,3516,3619,367,3725,387,4036,4040,4041,4087,4088,4089,4286,4313,4316,4318,4609,4734,4773,4775,4851,51176,51701,5308,5467,5515,5516,5518,5519,5525,5526,5527,5528,5529,5530,5532,5533,5534,55361,5566,5567,557…
no033	PLK1 signaling events	9.84153e-14	1058,1062,10726,10733,10769,11004,1263,151648,1894,22974,22981,23291,23468,26271,2801,29127,332,3619,387,3925,4638,4659,4691,4869,5037,5058,5347,54821,5501,5515,5518,5528,5684,5861,5921,63967,64689,6790,7178,7283,7431,7465,7813,79682,79866,8452,8555,891,9055,9212,9475,9493,983,991,994,995
no051	Protein processing in endoplasmic reticulum	1.99805e-13	10055,10075,10113,10273,10277,10299,10393,10401,10477,10484,10952,10956,1161,1409,1410,148581,1642,1650,1965,2081,23291,23624,23640,23645,23759,25898,26259,267,27102,2923,29927,29979,326,329,330,3301,3303,3305,3306,3309,331,3312,3320,3326,3337,4193,4214,4217,4281,4287,4591,468,4734,4780,5034,5071,51366,51433,51588,51619,51726,5371,55120,55176,55284,55294,55829,5589,55968,5599,5601,5602,5610,5611,…
no044	Integrin-linked kinase signaling	2.80419e-13	10398,1058,10856,11140,1385,142,1499,1647,207,22974,253260,28964,2932,332,3320,3611,3725,391,3987,4193,4659,4666,4792,5058,5528,5566,55679,5829,5879,5901,5921,595,64098,6615,672,6790,7157,7514,81565,8440,8607,87,8826,9212,94274,9459,9787,9793,994,998
no008	Coregulation of Androgen receptor activity	5.29741e-13	10048,1021,1029,10401,10451,10498,10499,1457,1459,1460,1499,207,2185,2237,2274,2288,23028,23054,2547,26060,26524,27043,2934,3178,367,5036,5052,5074,51588,5469,54840,5591,57178,58190,595,6197,672,6722,6840,6925,7041,7110,7329,7337,7518,7520,8031,8204,841,8554,8926,896,984
no058	Basal transcription factors	2.68436e-12	1022,10629,11036,129685,138474,2068,2071,27097,2957,2958,2959,2960,2961,2962,2963,2965,2968,4331,54457,6872,6873,6874,6875,6877,6878,6879,6880,6881,6882,6883,6884,6908,8148,83860,902,9519
no010	Dilated cardiomyopathy|ECM-receptor interaction|Integrin cell surface interactions	1.65825e-11	1000,10006,10755,112,1213,1277,1280,1281,1282,1284,1289,1294,1302,1398,1438,1445,1495,1499,1500,1511,153,154,1605,1785,1793,1832,185,1956,1991,2010,207,2147,2162,2185,2200,2243,2247,2260,23162,2335,23495,2697,274,2778,2811,2822,2885,28964,29119,3146,3161,3383,3385,3655,3672,3673,3674,3675,3676,3678,3679,3683,3685,3688,3689,3690,3691,3694,3695,3728,3791,382,387,3910,3914,4000,4035,4192,4318,4691,4…
no050	HIF-1-alpha transcription factor network	5.79804e-10	1029,10370,10397,10399,10499,10956,10987,1385,1387,2022,2023,2033,2034,207,2113,2321,23411,2353,2624,3091,3172,328,3320,3646,3689,3725,3791,3939,405,4088,4089,4170,4323,4843,4869,51564,5209,5211,5315,54583,5460,6233,6667,7015,7018,7157,7291,7311,7314,7316,7321,7322,7323,7422,7428,768,8553,8648,9978
no042	Transcription	2.03626e-08	1017,10189,1019,1022,1025,10250,1026,10376,10621,10623,10891,10919,10921,11144,11178,11338,126961,1387,2033,2068,2071,2074,2243,2274,22916,22933,2308,2309,23345,23410,23411,2547,25777,25913,25920,2934,2957,2958,2959,2960,2961,2962,2963,2965,2968,2971,2972,2976,29894,3014,3020,325,3306,335,351,4000,4001,4292,4303,4331,4654,4683,4686,472,51082,51497,51692,53981,5430,5431,54386,5440,545,5451,54700,5…
no019	Circadian Clock	5.05424e-08	10498,10499,10891,11091,1111,1385,1387,1407,1453,1454,2033,23054,23291,2908,3091,406,4208,4841,4862,545,5465,5469,6096,6233,6256,6500,6604,6720,6907,7311,7314,7316,79718,8202,8454,8553,8648,8841,8945,9611,9978
no048	RNA transport|mRNA Processing	5.92146e-08	10189,1022,10236,10248,10250,10262,10284,10289,10291,104,10419,10557,10594,10713,10915,10921,11052,11100,11171,11218,11338,124540,1655,1660,1665,1915,1917,1965,1968,1973,1974,1975,1977,1978,1981,1982,1983,2068,2071,2107,22826,22827,22916,22938,23020,23191,23225,23279,23450,23451,23636,24148,2521,25929,26019,26986,27316,28227,2935,2962,2963,2965,2968,29894,29896,3178,3181,3183,3184,3185,3187,3190,…
no032	Adipocytokine signaling pathway	3.37965e-07	10000,10645,10891,1147,207,208,2181,2194,23205,2475,3551,3667,3717,3953,4790,4792,4793,4794,5105,5465,55437,5562,5563,5564,5588,5599,5601,5602,5781,5970,6256,6257,6517,6774,6794,7124,7132,7133,7186,8471,8517,8660,8717,9021,948
no016	Epithelial cell signaling in Helicobacter pylori infection|Synaptic vesicle cycle	1.20992e-06	10059,102,10392,1080,10952,112755,1147,1173,1175,1211,1213,1432,1445,160,163,1759,1785,1956,2054,22999,26052,2778,28964,29927,3551,3725,375,3784,4067,4233,4688,4790,4792,4842,4843,4846,4905,5058,528,5335,5336,55176,5566,5567,5578,5579,5582,5599,5600,5601,5602,5603,5781,5803,5879,5970,60,6300,6352,6416,653361,6571,6714,6804,6844,7082,71,773,836,8517,9020,998
no063	Validated transcriptional targets of deltaNp63 isoforms	6.35129e-05	100,1029,10399,10413,1052,1289,2194,23682,2810,2932,3280,3675,4193,472,4851,5452,5525,55294,558,675,7153,7421,83439,83737,861,8626,9133
no066	Regulatory RNA pathways	0.00636044	192669,192670,23112,23405,26523,27161,29102,5901,6895
no029	Rho GTPase cycle	0.0102091	10006,1027,10451,10672,10681,10928,1123,1124,115703,116985,1793,1894,2,2059,23268,2768,2783,2784,2786,28964,2909,29127,29984,324,387,391,392,399,4168,4952,50619,5290,5295,5296,5335,5364,55114,55843,57381,58480,5879,5880,5881,5923,5924,6093,613,6453,6654,6655,6915,7074,7204,7409,7410,83478,8412,90627,9322,9411,9459,9475,9743,9826,9844,9855,9908,998
no061	Signaling by Hippo	0.0246804	10413,1856,26524,55233,6788,6789,7082,7529,7531,836,9113

## Sheet: Sheet1
Supplementary Table S3B: Enriched IPCs associated with genes within the HCV pathogenesis-associated datasets, which were mapped to one or more non-enriched pathways
CoreTGvsWT
Pathway_ID	Pathway_Name	Gene_ID	Gene_Symbol	Pathway_p-Value	Cluster_ID	Cluster_p-Value
REACT_1788	Transcription	11335	CBX3	0.123101	no042	4.7719e-07
REACT_21352	RNA Polymerase I, RNA Polymerase III, and Mitochondrial Transcription	11335	CBX3	1	no042	4.7719e-07
REACT_1309	RNA Polymerase I Transcription	11335	CBX3	0.956721	no042	4.7719e-07
REACT_2204	RNA Polymerase I Chain Elongation	11335	CBX3	0.964328	no042	4.7719e-07
hsa04640	Hematopoietic cell lineage	921	CD5	0.595213	no011	5.1029e-29
REACT_18325	Regulation of Insulin Secretion	1045	CDX2	0.145262	no012	0.00224043
REACT_1505	Integration of energy metabolism	1045	CDX2	0.144486	no012	0.00224043
REACT_23974	Incretin Synthesis, Secretion, and Inactivation	1045	CDX2	0.692612	no012	0.00224043
REACT_24019	Synthesis, Secretion, and Inactivation of Glucagon-like Peptide-1 (GLP-1)	1045	CDX2	0.593637	no012	0.00224043
hsa04971	Gastric acid secretion	1080	CFTR	0.203005	no012	0.00224043
hsa04972	Pancreatic secretion	1080	CFTR	0.523105	no012	0.00224043
hsa05110	Vibrio cholerae infection	1080	CFTR	0.114137	no016	7.80876e-12
hsa04970	Salivary secretion	1755	DMBT1	0.44242	no012	0.00224043
hsa04727	GABAergic synapse	11345	GABARAPL2	0.709224	no012	0.00224043
hsa04140	Regulation of autophagy	11345	GABARAPL2	0.926519	no011	5.1029e-29
hsa05012	Parkinson's disease	2861	GPR37	0.998229	no031	0.0128722
hsa05012	Parkinson's disease	27429	HTRA2	0.998229	no031	0.0128722
hsa05150	Staphylococcus aureus infection	3858	KRT10	1	no011	5.1029e-29
integrin1_pathway	Beta1 integrin cell surface interactions	4811	NID1	0.296906	no010	2.09405e-13
REACT_111083	The citric acid (TCA) cycle and respiratory electron transport	5164	PDK2	1	no031	0.0128722
REACT_2071	Pyruvate metabolism	5164	PDK2	0.804678	no031	0.0128722
REACT_1046	Pyruvate metabolism and Citric Acid (TCA) cycle	5164	PDK2	1	no031	0.0128722
REACT_12528	Regulation of pyruvate dehydrogenase (PDH) complex	5164	PDK2	0.90638	no031	0.0128722
hsa00190	Oxidative phosphorylation	5464	PPA1	1	no031	0.0128722
REACT_21259	Pyrophosphate hydrolysis	5464	PPA1	0.323091	no031	0.0128722
hsa05310	Asthma	5553	PRG2	0.714254	no011	5.1029e-29
hsa03040	Spliceosome	55660	PRPF40A	0.122344	no048	1.30758e-08
hsa03040	Spliceosome	22827	PUF60	0.122344	no048	1.30758e-08
hsa04972	Pancreatic secretion	5874	RAB27B	0.523105	no012	0.00224043
hsa04972	Pancreatic secretion	9545	RAB3D	0.523105	no012	0.00224043
hsa04724	Glutamatergic synapse	50944	SHANK1	0.245582	no012	0.00224043
hsa04514	Cell adhesion molecules (CAMs)	6614	SIGLEC1	0.0743003	no011	5.1029e-29
hsa04970	Salivary secretion	6558	SLC12A2	0.44242	no012	0.00224043
hsa04972	Pancreatic secretion	6558	SLC12A2	0.523105	no012	0.00224043
hsa05110	Vibrio cholerae infection	6558	SLC12A2	0.114137	no016	7.80876e-12
hsa03040	Spliceosome	10285	SMNDC1	0.122344	no048	1.30758e-08
hsa05320	Autoimmune thyroid disease	7038	TG	0.659657	no011	5.1029e-29

## Sheet: Sheet2
PA28γ-/-CoreTGvsWT
Pathway_ID	Pathway_Name	Gene_ID	Gene_Symbol	Pathway_p-Value	Cluster_ID	Cluster_p-Value
REACT_18325	Regulation of Insulin Secretion	1045	CDX2	0.0669278	no012	2.53666e-09
REACT_1505	Integration of energy metabolism	1045	CDX2	0.192334	no012	2.53666e-09
REACT_23974	Incretin Synthesis, Secretion, and Inactivation	1045	CDX2	0.757384	no012	2.53666e-09
REACT_24019	Synthesis, Secretion, and Inactivation of Glucagon-like Peptide-1 (GLP-1)	1045	CDX2	0.680835	no012	2.53666e-09
hsa04330	Notch signaling pathway	9541	CIR1	0.0546865	no037	6.6293e-08
hsa04727	GABAergic synapse	11345	GABARAPL2	0.443466	no012	2.53666e-09
hsa04140	Regulation of autophagy	11345	GABARAPL2	0.919165	no011	7.79213e-32
hsa05012	Parkinson's disease	27429	HTRA2	0.956175	no031	3.06499e-07
hsa04514	Cell adhesion molecules (CAMs)	9019	MPZL1	0.500526	no011	7.79213e-32
hsa04514	Cell adhesion molecules (CAMs)	22871	NLGN1	0.500526	no011	7.79213e-32
hsa04514	Cell adhesion molecules (CAMs)	57555	NLGN2	0.500526	no011	7.79213e-32
hsa04514	Cell adhesion molecules (CAMs)	54413	NLGN3	0.500526	no011	7.79213e-32
hsa04514	Cell adhesion molecules (CAMs)	57502	NLGN4X	0.500526	no011	7.79213e-32
hsa05340	Primary immunodeficiency	5896	RAG1	0.104821	no011	7.79213e-32
hsa03460	Fanconi anemia pathway	84464	SLX4	0.177369	no017	0.00550115
hsa05012	Parkinson's disease	9627	SNCAIP	0.956175	no031	3.06499e-07
hsa05320	Autoimmune thyroid disease	7038	TG	0.959272	no011	7.79213e-32

## Sheet: Sheet3
PA28γ-/-CoreTGvsCoreTG
Pathway_ID	Pathway_Name	Gene_ID	Gene_Symbol	Pathway_p-Value	Cluster_ID	Cluster_p-Value
hsa04260	Cardiac muscle contraction	70	ACTC1	0.947459	no031	7.19007e-05
hsa05414	Dilated cardiomyopathy	70	ACTC1	0.0657467	no010	2.64076e-09
hsa05410	Hypertrophic cardiomyopathy (HCM)	70	ACTC1	0.0897168	no010	2.64076e-09
hsa04640	Hematopoietic cell lineage	921	CD5	0.331235	no011	2.61156e-28
hsa04727	GABAergic synapse	23710	GABARAPL1	0.0867831	no012	2.1765e-08
hsa04140	Regulation of autophagy	23710	GABARAPL1	0.736594	no011	2.61156e-28
hsa04727	GABAergic synapse	11345	GABARAPL2	0.0867831	no012	2.1765e-08
hsa04140	Regulation of autophagy	11345	GABARAPL2	0.736594	no011	2.61156e-28
REACT_111083	The citric acid (TCA) cycle and respiratory electron transport	3419	IDH3A	1	no031	7.19007e-05
REACT_1046	Pyruvate metabolism and Citric Acid (TCA) cycle	3419	IDH3A	1	no031	7.19007e-05
REACT_1785	Citric acid cycle (TCA cycle)	3419	IDH3A	0.982667	no031	7.19007e-05
hsa04514	Cell adhesion molecules (CAMs)	22871	NLGN1	0.174897	no011	2.61156e-28
hsa04514	Cell adhesion molecules (CAMs)	57555	NLGN2	0.174897	no011	2.61156e-28
hsa04514	Cell adhesion molecules (CAMs)	54413	NLGN3	0.174897	no011	2.61156e-28
hsa04514	Cell adhesion molecules (CAMs)	57502	NLGN4X	0.174897	no011	2.61156e-28
integrin_a9b1_pathway	Alpha9 beta1 integrin signaling events	6303	SAT1	0.25199	no010	2.64076e-09
hsa04514	Cell adhesion molecules (CAMs)	6614	SIGLEC1	0.174897	no011	2.61156e-28
hsa05012	Parkinson's disease	9627	SNCAIP	1	no031	7.19007e-05
hsa04060	Cytokine-cytokine receptor interaction	27242	TNFRSF21	0.158113	no011	2.61156e-28
hsa04060	Cytokine-cytokine receptor interaction	8718	TNFRSF25	0.158113	no011	2.61156e-28

## Sheet: Sheet4
NS5A infection network
Pathway_ID	Pathway_Name	Gene_ID	Gene_Symbol	Pathway_p-Value	Cluster_ID	Cluster_p-Value
hsa05414	Dilated cardiomyopathy	70	ACTC1	0.159768	no010	1.65825e-11
hsa05410	Hypertrophic cardiomyopathy (HCM)	70	ACTC1	0.118804	no010	1.65825e-11
hsa03410	Base excision repair	27301	APEX2	0.0975422	no017
hsa05143	African trypanosomiasis	8542	APOL1	0.120642	no011	1.73035e-37
dnapk_pathway	DNA-PK pathway in nonhomologous end joining	54840	APTX	0.0934548	no008	5.29741e-13
hsa04140	Regulation of autophagy	64422	ATG3	0.120079	no011	1.73035e-37
hsa04140	Regulation of autophagy	115201	ATG4A	0.120079	no011	1.73035e-37
hsa04140	Regulation of autophagy	23192	ATG4B	0.120079	no011	1.73035e-37
hsa04140	Regulation of autophagy	8678	BECN1	0.120079	no011	1.73035e-37
hsa05110	Vibrio cholerae infection	1080	CFTR	0.355497	no016	1.20992e-06
hsa03040	Spliceosome	56259	CTNNBL1	0.687102	no048	5.92146e-08
hsa03040	Spliceosome	1665	DHX15	0.687102	no048	5.92146e-08
REACT_27271	Meiotic Recombination	11144	DMC1	0.573138	no042	2.03626e-08
REACT_111183	Meiosis	11144	DMC1	0.226407	no042	2.03626e-08
hsa05310	Asthma	8288	EPX	0.25422	no011	1.73035e-37
hsa04140	Regulation of autophagy	11337	GABARAP	0.120079	no011	1.73035e-37
hsa04140	Regulation of autophagy	23710	GABARAPL1	0.120079	no011	1.73035e-37
hsa04140	Regulation of autophagy	11345	GABARAPL2	0.120079	no011	1.73035e-37
hsa04940	Type I diabetes mellitus	2571	GAD1	0.201318	no011	1.73035e-37
REACT_24020	GABA synthesis	2571	GAD1	0.648646	no011	1.73035e-37
hsa05143	African trypanosomiasis	3039	HBA1	0.120642	no011	1.73035e-37
hsa05144	Malaria	3039	HBA1	0.100553	no011	1.73035e-37
hsa05143	African trypanosomiasis	3250	HPR	0.120642	no011	1.73035e-37
il27pathway	IL27-mediated signaling events	9466	IL27RA	0.140989	no011	1.73035e-37
hsa05150	Staphylococcus aureus infection	3858	KRT10	0.468198	no011	1.73035e-37
hsa04514	Cell adhesion molecules (CAMs)	9019	MPZL1	0.106314	no011	1.73035e-37
hsa03040	Spliceosome	55119	PRPF38B	0.687102	no048	5.92146e-08
syndecan_3_pathway	Syndecan-3-mediated signaling events	5764	PTN	0.128327	no023	1.91946e-28
hsa04940	Type I diabetes mellitus	5798	PTPRN	0.201318	no011	1.73035e-37
hsa04940	Type I diabetes mellitus	5799	PTPRN2	0.201318	no011	1.73035e-37
hsa03040	Spliceosome	22827	PUF60	0.687102	no048	5.92146e-08
hsa04721	Synaptic vesicle cycle	22999	RIMS1	0.603905	no016	1.20992e-06
wnt_signaling_pathway	Wnt signaling network	6259	RYK	1	no005	1.86396e-15
hsa03040	Spliceosome	10915	TCERG1	0.687102	no048	5.92146e-08
hsa03040	Spliceosome	29896	TRA2A	0.687102	no048	5.92146e-08
hsa03040	Spliceosome	10713	USP39	0.687102	no048	5.92146e-08
hsa03040	Spliceosome	51729	WBP11	0.687102	no048	5.92146e-08
