# Supplementary material for: Integrated Pathway Clusters with Coherent Biological Themes for Target Prioritisation
Source: PLoS One. 2014 Jun 11;9(6):e99030. doi: 10.1371/journal.pone.0099030 (PMC4053319; doi:10.1371/journal.pone.0099030)
Supplement: Table S4 — A) Enriched IPC associations for the Lung tumourigenesis-associated datasets. B) Enriched IPCs associated with genes within the Lung tumourigenesis-associated datasets, which were mapped to one or more non-enriched pathways. (XLSX) [file pone.0099030.s004.xlsx]

## Sheet: Stat3-upreg
Supplementary Table S4A: Enriched IPC associations for the Lung tumourigenesis-associated datasets
Stat3-upreg
IPC ID	IPC Name	Adjusted p-value	Associated gene IDs
no005	Hemostasis|Disease|Adaptive Immune System|Pathways in cancer|HTLV-I infection|MAPK signaling pathway	4.73003e-07	100503605,100504362,110257,117600,11835,11848,12159,12229,12315,12389,12444,12503,12519,12567,12575,12576,12628,12695,12772,13019,13367,13383,13424,13426,13555,13641,13845,140781,14205,14257,14683,14783,15129,15130,15251,15481,15507,15511,15516,16001,16194,16391,16439,16443,16842,16878,16880,17110,17127,17128,17260,17311,17702,17874,17888,17999,18022,18053,18479,18481,18829,19012,19353,19697,1987…
no001	Cytokine-cytokine receptor interaction|Endocytosis|Herpes simplex infection	0.000462774	100504362,11848,12229,12389,12481,12519,12772,13019,13424,13426,13855,140781,14205,14257,15481,15511,15516,16001,16194,16391,16878,16880,17127,17311,17874,17888,17999,18053,18829,19353,19697,20295,20308,20315,20382,21939,22030,22033,22034,22144,227613,27279,65956,66313
no049	Transcriptional misregulation in cancer	0.000980533	107986,12444,12567,12575,12576,12577,13555,15405,15446,16001,17127,17128,17260,18053,18505,19697,21423,21939,22629,22631,52563
no030	Signaling by Rho GTPases	0.00288325	117600,11848,12549,16443,19353,19877,19878,213498,330914,545156,73341
no045	TGF-beta signaling pathway	0.00315816	11848,12159,14313,17127,17128,19877,19878,268977,66313
no016	Developmental Biology	0.00405542	117600,11848,12567,13383,13385,15516,17127,17128,17260,18479,18481,19353,19877,19878,213498,21423,235281,57764,57875,73178
no004	GPCR ligand binding|Neuroactive ligand-receptor interaction|Neuronal System|Alcoholism	0.00709114	100041593,100042493,100504239,100504346,100504362,104112,11551,11835,11848,12315,12389,12772,13383,13385,13424,13426,14683,14815,15481,16001,16439,16516,16842,17110,17311,18829,19092,19220,19353,19697,19877,19878,20308,20315,20418,207728,213498,216148,22144,22629,22631,227613,246133,433247,52563,52589,545156,60596,64214,65956,72413,73178,78134,78826

## Sheet: Stat3-downreg
Stat3-downreg
IPC ID	IPC Name	Adjusted p-value	Associated gene IDs
no005	Hemostasis|Disease|Adaptive Immune System|Pathways in cancer|HTLV-I infection|MAPK signaling pathway	1.07347e-06	100328588,108664,108723,108989,109711,112407,11461,117198,11835,11891,11964,12010,12064,12229,12286,12295,12367,12387,12447,12476,12479,12494,12575,12702,12703,12759,12876,12995,13038,13052,13637,13639,13641,13642,13838,13844,14121,14186,14204,14281,14360,14678,14784,14825,14964,14972,15101,15163,16011,16197,16391,16400,16402,16410,16412,16423,16476,16551,16627,16644,16801,16818,16994,17470,18022…
no001	Cytokine-cytokine receptor interaction|Endocytosis|Herpes simplex infection	0.00256476	108664,11461,11964,12010,12229,12367,12479,12494,12509,12702,12876,12995,13052,14186,14281,14360,14825,14964,14972,16197,16391,16400,16402,16410,16412,16476,16627,16818,16994,17167,18417,19374,20311,20405,20408,208650,21825,21826,22034,22329,22340,246256,26420,27401,57080,66797,71693,83964
no021	Rheumatoid arthritis	0.0198046	108664,11964,12286,13038,14281,16476,16994,19339,20311,208898,22340
no016	Developmental Biology	0.0255633	12295,12387,12661,12995,13385,14360,14784,16402,16410,16412,17927,18187,18844,19122,20439,21423,22177,22325,26416,56637,76199
no008	Dilated cardiomyopathy|ECM-receptor interaction	0.0279359	109711,11461,12295,12387,14609,14784,16400,16402,16410,16412,16423,21825,21826,22329,56508,83964
no049	Transcriptional misregulation in cancer	0.0342037	12367,12447,12575,13006,15902,18787,19126,19401,19645,20375,20724,21423,21825,22390,24061,27401,56637,72949,80859

## Sheet: Sheet1
Supplementary Table S4B: Enriched IPCs associated with genes within the Lung tumourigenesis-associated datasets, which were mapped to one or more non-enriched pathways
Stat3-upreg
Pathway_ID	Pathway_Name	Gene_ID	Gene_Symbol	Pathway_p-Value	Cluster_ID	Cluster_p-Value
REACT_101225	ChREBP activates metabolic gene expression	104112	Acly	0.2334	no004	0.00709114
REACT_105810	Integration of energy metabolism	104112	Acly	0.635163	no004	0.00709114
mmu04080	Neuroactive ligand-receptor interaction	11551	Adra2a	0.847739	no004	0.00709114
mmu04210	Apoptosis	26926	Aifm1	0.221933	no005	4.73003e-07
mmu04530	Tight junction	65964	B230120H23Rik	0.177538	no005	4.73003e-07
mmu04010	MAPK signaling pathway	65964	B230120H23Rik	0.104469	no005	4.73003e-07
mmu04514	Cell adhesion molecules (CAMs)	12481	Cd2	0.757679	no001	0.000462774
mmu04640	Hematopoietic cell lineage	12481	Cd2	0.42804	no001	0.000462774
REACT_86987	Innate Immune System	12628	Cfh	0.320625	no005	4.73003e-07
REACT_144679	Regulation of Complement cascade	12628	Cfh	0.343039	no005	4.73003e-07
REACT_103920	Complement cascade	12628	Cfh	0.607972	no005	4.73003e-07
mmu04115	p53 signaling pathway	107986	Ddb2	0.139203	no049
REACT_89750	Hemostasis	75974	Dock11	0.0769401	no005	4.73003e-07
REACT_133777	Factors involved in megakaryocyte development and platelet production	75974	Dock11	0.252754	no005	4.73003e-07
mmu04144	Endocytosis	13855	Epn2	0.0722434	no001	0.000462774
mmu04530	Tight junction	12695	Inadl	0.177538	no005	4.73003e-07
REACT_82932	Cell junction organization	12695	Inadl	0.5087	no005	4.73003e-07
REACT_112933	Cell-Cell communication	12695	Inadl	0.13587	no005	4.73003e-07
REACT_87932	Cell-cell junction organization	12695	Inadl	0.665792	no005	4.73003e-07
REACT_107751	Tight junction interactions	12695	Inadl	0.304665	no005	4.73003e-07
mmu00562	Inositol phosphate metabolism	234515	Inpp4b	0.8114	no005	4.73003e-07
mmu04070	Phosphatidylinositol signaling system	234515	Inpp4b	0.402315	no005	4.73003e-07
mmu04971	Gastric acid secretion	246133	Kcne2	0.0552159	no004
mmu04971	Gastric acid secretion	16516	Kcnj15	0.0552159	no004	0.00709114
REACT_86563	Neuronal System	16516	Kcnj15	0.449356	no004	0.00709114
REACT_88524	Neurotransmitter Receptor Binding And Downstream Transmission In The Postsynaptic Cell	16516	Kcnj15	0.252754	no004	0.00709114
REACT_106459	Transmission across Chemical Synapses	16516	Kcnj15	0.310338	no004	0.00709114
REACT_104910	Inhibition of voltage gated Ca2+ channels via Gbeta/gamma subunits	16516	Kcnj15	0.553959	no004	0.00709114
REACT_109210	GABA B receptor activation	16516	Kcnj15	0.665792	no004	0.00709114
REACT_100825	Activation of GABAB receptors	16516	Kcnj15	0.665792	no004	0.00709114
REACT_83946	GABA receptor activation	16516	Kcnj15	0.764139	no004	0.00709114
REACT_42352	Potassium Channels	16516	Kcnj15	0.714934	no004	0.00709114
REACT_80839	Activation of G protein gated Potassium channels	16516	Kcnj15	0.553959	no004	0.00709114
REACT_87898	G protein gated Potassium channels	16516	Kcnj15	0.553959	no004	0.00709114
REACT_108208	Inwardly rectifying K+ channels	16516	Kcnj15	0.618469	no004	0.00709114
REACT_89750	Hemostasis	70945	Mmrn1	0.0769401	no005	4.73003e-07
REACT_103583	Platelet activation, signaling and aggregation	70945	Mmrn1	0.129905	no005	4.73003e-07
REACT_32515	Response to elevated platelet cytosolic Ca2+	70945	Mmrn1	0.228273	no005	4.73003e-07
REACT_102232	Platelet degranulation	70945	Mmrn1	0.204084	no005	4.73003e-07
mmu05166	HTLV-I infection	17702	Msx2	0.0758242	no005	4.73003e-07
REACT_89750	Hemostasis	18022	Nfe2	0.0769401	no005	4.73003e-07
REACT_133777	Factors involved in megakaryocyte development and platelet production	18022	Nfe2	0.252754	no005	4.73003e-07
mmu05032	Morphine addiction	207728	Pde2a	0.723896	no004	0.00709114
mmu04666	Fc gamma R-mediated phagocytosis	19012	Ppap2a	0.267829	no005	4.73003e-07
mmu05164	Influenza A	66679	Rae1	0.298254	no005	4.73003e-07
REACT_89750	Hemostasis	20701	Serpina1b	0.0769401	no005	4.73003e-07
REACT_103583	Platelet activation, signaling and aggregation	20701	Serpina1b	0.129905	no005	4.73003e-07
REACT_32515	Response to elevated platelet cytosolic Ca2+	20701	Serpina1b	0.228273	no005	4.73003e-07
REACT_102232	Platelet degranulation	20701	Serpina1b	0.204084	no005	4.73003e-07
mmu04960	Aldosterone-regulated sodium reabsorption	65962	Slc9a3r2	0.714934	no005	4.73003e-07
REACT_118324	Disease	20617	Snca	0.841786	no005	4.73003e-07
REACT_133400	Amyloids	20617	Snca	0.640099	no005	4.73003e-07
mmu05168	Herpes simplex infection	20382	Srsf2	0.313803	no001	0.000462774
mmu04010	MAPK signaling pathway	216965	Taok1	0.104469	no005	4.73003e-07

## Sheet: Sheet2
Stat3-downreg
Pathway_ID	Pathway_Name	Gene_ID	Gene_Symbol	Pathway_p-Value	Cluster_ID	Cluster_p-Value
mmu05202	Transcriptional misregulation in cancer	72949	Ccnt2	0.233936	no049	0.0342037
mmu05146	Amoebiasis	12479	Cd1d1	0.733838	no005	1.07347e-06
mmu04640	Hematopoietic cell lineage	12479	Cd1d1	0.0631848	no001	0.00256476
mmu04640	Hematopoietic cell lineage	12509	Cd59a	0.0631848	no001	0.00256476
mmu05152	Tuberculosis	56619	Clec4e	0.2206	no005	1.07347e-06
mmu04514	Cell adhesion molecules (CAMs)	66797	Cntnap2	0.115246	no001	0.00256476
mmu04940	Type I diabetes mellitus	12876	Cpe	0.341697	no001	0.00256476
REACT_92063	Diabetes pathways	12876	Cpe	0.374982	no005	1.07347e-06
REACT_118324	Disease	12876	Cpe	0.126971	no005	1.07347e-06
REACT_96809	Insulin Synthesis and Processing	12876	Cpe	0.16701	no005	1.07347e-06
mmu04010	MAPK signaling pathway	14186	Fgfr4	0.0857963	no005	1.07347e-06
mmu04810	Regulation of actin cytoskeleton	14186	Fgfr4	0.154101	no005	1.07347e-06
mmu04144	Endocytosis	14186	Fgfr4	0.553392	no001	0.00256476
REACT_105552	Signaling by FGFR	14186	Fgfr4	0.127473	no005	1.07347e-06
REACT_90815	FGFR ligand binding and activation	14186	Fgfr4	0.553392	no005	1.07347e-06
REACT_118324	Disease	14186	Fgfr4	0.126971	no005	1.07347e-06
REACT_87035	FRS2-mediated cascade	14186	Fgfr4	0.379877	no005	1.07347e-06
REACT_78158	Downstream signaling of activated FGFR	14186	Fgfr4	0.183812	no005	1.07347e-06
REACT_98317	PI3K Cascade	14186	Fgfr4	0.662304	no005	1.07347e-06
REACT_90459	IRS-mediated signalling	14186	Fgfr4	0.73704	no005	1.07347e-06
REACT_103713	IRS-related events	14186	Fgfr4	0.73704	no005	1.07347e-06
REACT_105878	Insulin receptor signalling cascade	14186	Fgfr4	0.763036	no005	1.07347e-06
REACT_101230	Signaling by Insulin receptor	14186	Fgfr4	0.455365	no005	1.07347e-06
REACT_112135	Klotho-mediated ligand binding	14186	Fgfr4	0.242071	no005	1.07347e-06
REACT_131798	Signaling by FGFR mutants	14186	Fgfr4	0.414523	no005	1.07347e-06
REACT_134669	Signaling by FGFR in disease	14186	Fgfr4	0.175665	no005	1.07347e-06
REACT_139874	betaKlotho-mediated ligand binding	14186	Fgfr4	0.138356	no005	1.07347e-06
REACT_86993	PI-3K cascade	14186	Fgfr4	0.101952	no005	1.07347e-06
REACT_29949	Phospholipase C-mediated cascade	14186	Fgfr4	0.495129	no005	1.07347e-06
REACT_128647	Negative regulation of FGFR signaling	14186	Fgfr4	0.157954	no005	1.07347e-06
REACT_139949	SHC-mediated cascade	14186	Fgfr4	0.270594	no005	1.07347e-06
REACT_98666	FGFR4 ligand binding and activation	14186	Fgfr4	0.395749	no005	1.07347e-06
REACT_144127	Signaling by FGFR4 mutants	14186	Fgfr4	0.0524538	no001	0.00256476
REACT_144127	Signaling by FGFR4 mutants	14186	Fgfr4	0.0524538	no005	1.07347e-06
mmu05202	Transcriptional misregulation in cancer	15902	Id2	0.233936	no049	0.0342037
REACT_92063	Diabetes pathways	16011	Igfbp5	0.374982	no005	1.07347e-06
REACT_118324	Disease	16011	Igfbp5	0.126971	no005	1.07347e-06
REACT_80970	Regulation of IGF Activity by IGFBP	16011	Igfbp5	0.306807	no005	1.07347e-06
REACT_92063	Diabetes pathways	18048	Klk1b4	0.374982	no005	1.07347e-06
REACT_118324	Disease	18048	Klk1b4	0.126971	no005	1.07347e-06
REACT_80970	Regulation of IGF Activity by IGFBP	18048	Klk1b4	0.306807	no005	1.07347e-06
mmu04010	MAPK signaling pathway	30957	Mapk8ip3	0.0857963	no005	1.07347e-06
mmu05202	Transcriptional misregulation in cancer	80859	Nfkbiz	0.233936	no049	0.0342037
REACT_92063	Diabetes pathways	27226	Pla2g7	0.374982	no005	1.07347e-06
REACT_118324	Disease	27226	Pla2g7	0.126971	no005	1.07347e-06
REACT_107910	Synthesis, Secretion, and Deacylation of Ghrelin	27226	Pla2g7	0.492329	no005	1.07347e-06
mmu04910	Insulin signaling pathway	244416	Ppp1r3b	0.0838162	no005	1.07347e-06
mmu05202	Transcriptional misregulation in cancer	19126	Prom1	0.233936	no049	0.0342037
REACT_92063	Diabetes pathways	11891	Rab27a	0.374982	no005	1.07347e-06
REACT_118324	Disease	11891	Rab27a	0.126971	no005	1.07347e-06
REACT_96809	Insulin Synthesis and Processing	11891	Rab27a	0.16701	no005	1.07347e-06
mmu04721	Synaptic vesicle cycle	19339	Rab3a	0.0640815	no021	0.0198046
mmu04810	Regulation of actin cytoskeleton	19684	Rdx	0.154101	no005	1.07347e-06
mmu04144	Endocytosis	20405	Sh3gl1	0.553392	no001	0.00256476
mmu04144	Endocytosis	20408	Sh3gl3	0.553392	no001	0.00256476
mmu04721	Synaptic vesicle cycle	208898	Unc13c	0.0640815	no021	0.0198046
