# Supplementary material for: Integrated Pathway Clusters with Coherent Biological Themes for Target Prioritisation
Source: PLoS One. 2014 Jun 11;9(6):e99030. doi: 10.1371/journal.pone.0099030 (PMC4053319; doi:10.1371/journal.pone.0099030)
Supplement: Table S5 — Enriched IPCs associated with genes within the Non-immune human diseases-associated datasets, which were mapped to one or more non-enriched pathways. (XLSX) [file pone.0099030.s005.xlsx]

## Sheet: Atherosclerosis
Supplementary Table S5: Enriched IPCs associated with genes within the Non-immune human diseases-associated datasets, which were mapped to one or more non-enriched pathways
Atherosclerosis
IPC ID	IPC Name	Adjusted p-value	Associated gene IDs
no010	Dilated cardiomyopathy|ECM-receptor interaction|Integrin cell surface interactions	6.955e-07	1636,185,3569,3630,4035,4314,4322,5054,6387,7124,929
no053	Renin-angiotensin system	0.000487456	1215,1636,185
no011	Cytokine Signaling in Immune system|Cytokine-cytokine receptor interaction|Herpes simplex infection|Tuberculosis	0.0052873	1524,1535,2212,3569,3630,4035,4314,4353,6387,6401,7099,7124,929
no027	Metabolism of lipids and lipoproteins	0.00837838	1071,1571,1585,240,337,338,348,6720
no001	Adaptive Immune System|Hemostasis|Developmental Biology|Pathways in cancer|Innate Immune System	0.0116134	1215,1524,1535,1636,185,2212,240,338,3569,3630,4035,4314,4846,5054,5105,6387,6401,6720,7099,7124,929
no034	Vitamin digestion and absorption	0.0202358	337,338
no030	FOXA2 and FOXA3 transcription factor networks	0.0711457	3630,5105
no040	Glutathione metabolism	0.0711457	2944,2952
no002	Extracellular matrix organization	0.0711457	1215,4314,4322
no014	Biological oxidations|Metabolism of xenobiotics by cytochrome P450	0.0726289	1571,1585,2944,2952
no019	Circadian Clock	0.0726289	5054,6720
no049	Generic Transcription Pathway	0.0726289	338,3630,5054,6720,7124
no003	Glycine, serine and threonine metabolism	0.0726289	4524,875
no032	Adipocytokine signaling pathway	0.0751376	5105,7124
no007	Transcriptional misregulation in cancer|Direct p53 effectors|Cell cycle|C-MYB transcription factor network	0.0751376	2944,3569,4314,4353,4846,5054,929
no026	Complement and coagulation cascades	0.0820713	2212,5054
no050	HIF-1-alpha transcription factor network	0.101	5054,6387
no023	Endocytosis|Tight junction	0.182384	185,4314,7099,929
no016	Epithelial cell signaling in Helicobacter pylori infection|Synaptic vesicle cycle	0.185019	1535,4846
no028	Apoptosis	0.20703	6720,7124
no052	TGF-beta signaling pathway|Signaling by TGF-beta Receptor Complex	0.220275	5054,7124
no031	Huntington's disease|Alzheimer's disease	0.2646	348,4035,7124
no009	Metabolism of water-soluble vitamins and cofactors	0.311841	4524
no039	Signaling events mediated by HDAC Class I	0.365734	7124
no006	Amino acid and derivative metabolism	0.365734	4846,875
no012	GPCR ligand binding|Neuronal System|Neuroactive ligand-receptor interaction	0.51244	1524,185,240,3630,4846,6387
no024	Diabetes pathways	0.51244	3630
no060	Peroxisome|PPAR signaling pathway	0.518239	5105
no015	Glycolysis / Gluconeogenesis|Lysine degradation|Valine, leucine and isoleucine degradation	0.644868	5105
no045	Carbohydrate metabolism	0.720338	5105
no042	Transcription	0.720338	3630
no004	Transmembrane transport of small molecules	0.849692	5105

## Sheet: Hypercholesterolemia
Hypercholesterolemia
IPC ID	IPC Name	Adjusted p-value	Associated gene IDs
no027	Metabolism of lipids and lipoproteins	1.13e-21	1071,116519,1543,1557,1559,1576,1577,1581,19,2169,335,337,338,345,348,3949,3990,4023,64240,64241,6720,6721,949
no034	Vitamin digestion and absorption	9.65824e-06	335,337,338,949
no014	Biological oxidations|Metabolism of xenobiotics by cytochrome P450	3.20627e-05	10,1543,1557,1559,1565,1576,1577,1581
no060	Peroxisome|PPAR signaling pathway	4.6527e-05	116519,1581,2169,335,345,4023
no004	Transmembrane transport of small molecules	5.85567e-05	1576,1581,19,335,3949,5243,64240,64241,949
no049	Generic Transcription Pathway	0.44203	19,338,6720
no030	FOXA2 and FOXA3 transcription factor networks	0.44203	335
no019	Circadian Clock	0.44203	6720
no050	HIF-1-alpha transcription factor network	0.562696	5243
no028	Apoptosis	0.638915	6720
no031	Huntington's disease|Alzheimer's disease	0.638915	348,4023
no016	Epithelial cell signaling in Helicobacter pylori infection|Synaptic vesicle cycle	0.638915	1535
no023	Endocytosis|Tight junction	0.654303	3949,7099
no015	Glycolysis / Gluconeogenesis|Lysine degradation|Valine, leucine and isoleucine degradation	0.689292	1543
no011	Cytokine Signaling in Immune system|Cytokine-cytokine receptor interaction|Herpes simplex infection|Tuberculosis	0.730103	1535,335,7099,949
no042	Transcription	0.730103	335
no012	GPCR ligand binding|Neuronal System|Neuroactive ligand-receptor interaction	0.904604	1557,1559,1565
no001	Adaptive Immune System|Hemostasis|Developmental Biology|Pathways in cancer|Innate Immune System	0.904604	1535,335,338,3949,4023,6720,7099,949

## Sheet: Pancreatis
Pancreatis
IPC ID	IPC Name	Adjusted p-value	Associated gene IDs
no014	Biological oxidations|Metabolism of xenobiotics by cytochrome P450	7.65722e-08	125,217,2944,2947,2950,2952,4257,54576,54577,54578,54658
no040	Glutathione metabolism	1.57501e-05	2944,2947,2950,2952,4257
no011	Cytokine Signaling in Immune system|Cytokine-cytokine receptor interaction|Herpes simplex infection|Tuberculosis	0.00131649	3105,3106,3107,3115,3119,3123,3265,3304,3458,3586,7040,7124,929
no007	Transcriptional misregulation in cancer|Direct p53 effectors|Cell cycle|C-MYB transcription factor network	0.00199395	2944,3105,3265,3304,3458,3586,6648,7040,847,929
no023	Endocytosis|Tight junction	0.00467998	3105,3106,3107,3265,3304,7040,929
no052	TGF-beta signaling pathway|Signaling by TGF-beta Receptor Complex	0.0860965	3458,7040,7124
no001	Adaptive Immune System|Hemostasis|Developmental Biology|Pathways in cancer|Innate Immune System	0.0860965	2950,3105,3106,3107,3115,3119,3123,3265,3304,3458,3586,3856,5644,7040,7124,847,929
no015	Glycolysis / Gluconeogenesis|Lysine degradation|Valine, leucine and isoleucine degradation	0.137948	125,217,847
no010	Dilated cardiomyopathy|ECM-receptor interaction|Integrin cell surface interactions	0.255234	7040,7124,929
no002	Extracellular matrix organization	0.255234	5644,7040
no060	Peroxisome|PPAR signaling pathway	0.255234	6648,847
no022	Metabolism of RNA	0.376694	3304,3458,7040
no039	Signaling events mediated by HDAC Class I	0.414558	7124
no032	Adipocytokine signaling pathway	0.414558	7124
no003	Glycine, serine and threonine metabolism	0.414558	847
no006	Amino acid and derivative metabolism	0.414558	125,217
no031	Huntington's disease|Alzheimer's disease	0.585663	6648,7124
no016	Epithelial cell signaling in Helicobacter pylori infection|Synaptic vesicle cycle	0.585663	1080
no028	Apoptosis	0.598314	7124
no049	Generic Transcription Pathway	0.598845	7040,7124
no054	Purine metabolism	0.651606	847
no051	Protein processing in endoplasmic reticulum	0.735017	3304
no012	GPCR ligand binding|Neuronal System|Neuroactive ligand-receptor interaction	0.792794	1080,217,3265,5644
no048	RNA transport|mRNA Processing	0.792794	3304
no004	Transmembrane transport of small molecules	0.853229	1080
no027	Metabolism of lipids and lipoproteins	0.870039	217
